# Supplementary material for: GallOnt: An ontology for plant gall phenotypes
Source: Biodivers Data J. 2024 Aug 26;12:e128585. doi: 10.3897/BDJ.12.e128585 (PMC11369494; doi:10.3897/BDJ.12.e128585)
Supplement: Supplementary material 1 — GallOnt reasoning test ontology [file bdj-12-e128585-s001.owl]

<?xml version="1.0"?>
<rdf:RDF xmlns="http://purl.obolibrary.org/obo/gallont.owl#"
     xml:base="http://purl.obolibrary.org/obo/gallont.owl"
     xmlns:go="http://purl.obolibrary.org/obo/go#"
     xmlns:po="http://purl.obolibrary.org/obo/po#"
     xmlns:dce="http://purl.org/dc/elements/1.1/"
     xmlns:obo="http://purl.obolibrary.org/obo/"
     xmlns:owl="http://www.w3.org/2002/07/owl#"
     xmlns:rdf="http://www.w3.org/1999/02/22-rdf-syntax-ns#"
     xmlns:xml="http://www.w3.org/XML/1998/namespace"
     xmlns:xsd="http://www.w3.org/2001/XMLSchema#"
     xmlns:core="http://purl.obolibrary.org/obo/uberon/core#"
     xmlns:foaf="http://xmlns.com/foaf/0.1/"
     xmlns:pato="http://purl.obolibrary.org/obo/pato#"
     xmlns:rdfs="http://www.w3.org/2000/01/rdf-schema#"
     xmlns:skos="http://www.w3.org/2004/02/skos/core#"
     xmlns:swrl="http://www.w3.org/2003/11/swrl#"
     xmlns:sssom="https://w3id.org/sssom/"
     xmlns:swrla="http://swrl.stanford.edu/ontologies/3.3/swrla.owl#"
     xmlns:swrlb="http://www.w3.org/2003/11/swrlb#"
     xmlns:dcterms="http://purl.org/dc/terms/"
     xmlns:subsets="http://purl.obolibrary.org/obo/ro/subsets#"
     xmlns:oboInOwl="http://www.geneontology.org/formats/oboInOwl#"
     xmlns:ncbitaxon="http://purl.obolibrary.org/obo/ncbitaxon#">
    <owl:Ontology rdf:about="http://purl.obolibrary.org/obo/gallont.owl">
        <owl:versionIRI rdf:resource="http://purl.obolibrary.org/obo/gallont/releases/2024-04-15/gallont.owl"/>
        <dcterms:description>None</dcterms:description>
        <dcterms:license rdf:resource="https://creativecommons.org/publicdomain/zero/1.0/"/>
        <dcterms:title>Plant Gall Ontology</dcterms:title>
        <owl:versionInfo>2024-04-15</owl:versionInfo>
    </owl:Ontology>
    


    <!-- 
    ///////////////////////////////////////////////////////////////////////////////////////
    //
    // Annotation properties
    //
    ///////////////////////////////////////////////////////////////////////////////////////
     -->

    


    <!-- http://purl.obolibrary.org/obo/BFO_0000179 -->

    <owl:AnnotationProperty rdf:about="http://purl.obolibrary.org/obo/BFO_0000179"/>
    


    <!-- http://purl.obolibrary.org/obo/BFO_0000180 -->

    <owl:AnnotationProperty rdf:about="http://purl.obolibrary.org/obo/BFO_0000180"/>
    


    <!-- http://purl.obolibrary.org/obo/IAO_0000111 -->

    <owl:AnnotationProperty rdf:about="http://purl.obolibrary.org/obo/IAO_0000111"/>
    


    <!-- http://purl.obolibrary.org/obo/IAO_0000112 -->

    <owl:AnnotationProperty rdf:about="http://purl.obolibrary.org/obo/IAO_0000112"/>
    


    <!-- http://purl.obolibrary.org/obo/IAO_0000114 -->

    <owl:AnnotationProperty rdf:about="http://purl.obolibrary.org/obo/IAO_0000114"/>
    


    <!-- http://purl.obolibrary.org/obo/IAO_0000115 -->

    <owl:AnnotationProperty rdf:about="http://purl.obolibrary.org/obo/IAO_0000115">
        <obo:IAO_0000111 xml:lang="en">definition</obo:IAO_0000111>
        <obo:IAO_0000114 rdf:resource="http://purl.obolibrary.org/obo/IAO_0000122"/>
        <obo:IAO_0000115 xml:lang="en">The official definition, explaining the meaning of a class or property. Shall be Aristotelian, formalized and normalized. Can be augmented with colloquial definitions.</obo:IAO_0000115>
        <obo:IAO_0000116 xml:lang="en">2012-04-05: 
Barry Smith

The official OBI definition, explaining the meaning of a class or property: &apos;Shall be Aristotelian, formalized and normalized. Can be augmented with colloquial definitions&apos;  is terrible.

Can you fix to something like:

A statement of necessary and sufficient conditions explaining the meaning of an expression referring to a class or property.

Alan Ruttenberg

Your proposed definition is a reasonable candidate, except that it is very common that necessary and sufficient conditions are not given. Mostly they are necessary, occasionally they are necessary and sufficient or just sufficient. Often they use terms that are not themselves defined and so they effectively can&apos;t be evaluated by those criteria. 

On the specifics of the proposed definition:

We don&apos;t have definitions of &apos;meaning&apos; or &apos;expression&apos; or &apos;property&apos;. For &apos;reference&apos; in the intended sense I think we use the term &apos;denotation&apos;. For &apos;expression&apos;, I think we you mean symbol, or identifier. For &apos;meaning&apos; it differs for class and property. For class we want documentation that let&apos;s the intended reader determine whether an entity is instance of the class, or not. For property we want documentation that let&apos;s the intended reader determine, given a pair of potential relata, whether the assertion that the relation holds is true. The &apos;intended reader&apos; part suggests that we also specify who, we expect, would be able to understand the definition, and also generalizes over human and computer reader to include textual and logical definition. 

Personally, I am more comfortable weakening definition to documentation, with instructions as to what is desirable. 

We also have the outstanding issue of how to aim different definitions to different audiences. A clinical audience reading chebi wants a different sort of definition documentation/definition from a chemistry trained audience, and similarly there is a need for a definition that is adequate for an ontologist to work with.  </obo:IAO_0000116>
        <obo:IAO_0000117 xml:lang="en">PERSON:Daniel Schober</obo:IAO_0000117>
        <obo:IAO_0000119 xml:lang="en">GROUP:OBI:&lt;http://purl.obolibrary.org/obo/obi&gt;</obo:IAO_0000119>
        <rdfs:isDefinedBy rdf:resource="http://purl.obolibrary.org/obo/iao.owl"/>
        <rdfs:label>definition</rdfs:label>
        <rdfs:label xml:lang="en">definition</rdfs:label>
    </owl:AnnotationProperty>
    


    <!-- http://purl.obolibrary.org/obo/IAO_0000116 -->

    <owl:AnnotationProperty rdf:about="http://purl.obolibrary.org/obo/IAO_0000116"/>
    


    <!-- http://purl.obolibrary.org/obo/IAO_0000117 -->

    <owl:AnnotationProperty rdf:about="http://purl.obolibrary.org/obo/IAO_0000117"/>
    


    <!-- http://purl.obolibrary.org/obo/IAO_0000118 -->

    <owl:AnnotationProperty rdf:about="http://purl.obolibrary.org/obo/IAO_0000118">
        <obo:IAO_0000111 xml:lang="en">alternative label</obo:IAO_0000111>
        <obo:IAO_0000114 rdf:resource="http://purl.obolibrary.org/obo/IAO_0000125"/>
        <obo:IAO_0000115 xml:lang="en">A label for a class or property that can be used to refer to the class or property instead of the preferred rdfs:label. Alternative labels should be used to indicate community- or context-specific labels, abbreviations, shorthand forms and the like.</obo:IAO_0000115>
        <obo:IAO_0000117>OBO Operations committee</obo:IAO_0000117>
        <obo:IAO_0000117 xml:lang="en">PERSON:Daniel Schober</obo:IAO_0000117>
        <obo:IAO_0000119 xml:lang="en">GROUP:OBI:&lt;http://purl.obolibrary.org/obo/obi&gt;</obo:IAO_0000119>
        <rdfs:comment>Consider re-defing to: An alternative name for a class or property which can mean the same thing as the preferred name (semantically equivalent, narrow, broad or related).</rdfs:comment>
        <rdfs:isDefinedBy rdf:resource="http://purl.obolibrary.org/obo/iao.owl"/>
        <rdfs:label xml:lang="en">alternative label</rdfs:label>
        <rdfs:label xml:lang="en">alternative term</rdfs:label>
    </owl:AnnotationProperty>
    


    <!-- http://purl.obolibrary.org/obo/IAO_0000119 -->

    <owl:AnnotationProperty rdf:about="http://purl.obolibrary.org/obo/IAO_0000119"/>
    


    <!-- http://purl.obolibrary.org/obo/IAO_0000232 -->

    <owl:AnnotationProperty rdf:about="http://purl.obolibrary.org/obo/IAO_0000232"/>
    


    <!-- http://purl.obolibrary.org/obo/IAO_0000233 -->

    <owl:AnnotationProperty rdf:about="http://purl.obolibrary.org/obo/IAO_0000233"/>
    


    <!-- http://purl.obolibrary.org/obo/IAO_0000424 -->

    <owl:AnnotationProperty rdf:about="http://purl.obolibrary.org/obo/IAO_0000424"/>
    


    <!-- http://purl.obolibrary.org/obo/IAO_0000589 -->

    <owl:AnnotationProperty rdf:about="http://purl.obolibrary.org/obo/IAO_0000589"/>
    


    <!-- http://purl.obolibrary.org/obo/IAO_0000600 -->

    <owl:AnnotationProperty rdf:about="http://purl.obolibrary.org/obo/IAO_0000600"/>
    


    <!-- http://purl.obolibrary.org/obo/IAO_0000601 -->

    <owl:AnnotationProperty rdf:about="http://purl.obolibrary.org/obo/IAO_0000601"/>
    


    <!-- http://purl.obolibrary.org/obo/IAO_0000602 -->

    <owl:AnnotationProperty rdf:about="http://purl.obolibrary.org/obo/IAO_0000602"/>
    


    <!-- http://purl.obolibrary.org/obo/IAO_0000700 -->

    <owl:AnnotationProperty rdf:about="http://purl.obolibrary.org/obo/IAO_0000700"/>
    


    <!-- http://purl.obolibrary.org/obo/IAO_0010000 -->

    <owl:AnnotationProperty rdf:about="http://purl.obolibrary.org/obo/IAO_0010000"/>
    


    <!-- http://purl.obolibrary.org/obo/OMO_0003003 -->

    <owl:AnnotationProperty rdf:about="http://purl.obolibrary.org/obo/OMO_0003003">
        <rdfs:subPropertyOf rdf:resource="http://www.geneontology.org/formats/oboInOwl#SynonymTypeProperty"/>
    </owl:AnnotationProperty>
    


    <!-- http://purl.obolibrary.org/obo/OMO_0003004 -->

    <owl:AnnotationProperty rdf:about="http://purl.obolibrary.org/obo/OMO_0003004">
        <rdfs:subPropertyOf rdf:resource="http://www.geneontology.org/formats/oboInOwl#SynonymTypeProperty"/>
    </owl:AnnotationProperty>
    


    <!-- http://purl.obolibrary.org/obo/RO_0001900 -->

    <owl:AnnotationProperty rdf:about="http://purl.obolibrary.org/obo/RO_0001900"/>
    


    <!-- http://purl.obolibrary.org/obo/RO_0002175 -->

    <owl:AnnotationProperty rdf:about="http://purl.obolibrary.org/obo/RO_0002175"/>
    


    <!-- http://purl.obolibrary.org/obo/RO_0002259 -->

    <owl:AnnotationProperty rdf:about="http://purl.obolibrary.org/obo/RO_0002259">
        <rdfs:subPropertyOf rdf:resource="http://www.geneontology.org/formats/oboInOwl#SubsetProperty"/>
    </owl:AnnotationProperty>
    


    <!-- http://purl.obolibrary.org/obo/RO_0002575 -->

    <owl:AnnotationProperty rdf:about="http://purl.obolibrary.org/obo/RO_0002575"/>
    


    <!-- http://purl.obolibrary.org/obo/RO_0002579 -->

    <owl:AnnotationProperty rdf:about="http://purl.obolibrary.org/obo/RO_0002579"/>
    


    <!-- http://purl.obolibrary.org/obo/RO_0002581 -->

    <owl:AnnotationProperty rdf:about="http://purl.obolibrary.org/obo/RO_0002581">
        <obo:IAO_0000115>If R &lt;- P o Q is a defining property chain axiom, then it also holds that R -&gt; P o Q. Note that this cannot be expressed directly in OWL</obo:IAO_0000115>
        <rdfs:label>is a defining property chain axiom</rdfs:label>
    </owl:AnnotationProperty>
    


    <!-- http://purl.obolibrary.org/obo/RO_0002582 -->

    <owl:AnnotationProperty rdf:about="http://purl.obolibrary.org/obo/RO_0002582">
        <obo:IAO_0000115>If R &lt;- P o Q is a defining property chain axiom, then (1) R -&gt; P o Q holds and (2) Q is either reflexive or locally reflexive. A corollary of this is that P SubPropertyOf R.</obo:IAO_0000115>
        <rdfs:label>is a defining property chain axiom where second argument is reflexive</rdfs:label>
    </owl:AnnotationProperty>
    


    <!-- http://purl.obolibrary.org/obo/RO_0002604 -->

    <owl:AnnotationProperty rdf:about="http://purl.obolibrary.org/obo/RO_0002604"/>
    


    <!-- http://purl.obolibrary.org/obo/RO_0004049 -->

    <owl:AnnotationProperty rdf:about="http://purl.obolibrary.org/obo/RO_0004049"/>
    


    <!-- http://purl.obolibrary.org/obo/RO_0004050 -->

    <owl:AnnotationProperty rdf:about="http://purl.obolibrary.org/obo/RO_0004050"/>
    


    <!-- http://purl.obolibrary.org/obo/RO_0040042 -->

    <owl:AnnotationProperty rdf:about="http://purl.obolibrary.org/obo/RO_0040042"/>
    


    <!-- http://purl.obolibrary.org/obo/UBPROP_0000012 -->

    <owl:AnnotationProperty rdf:about="http://purl.obolibrary.org/obo/UBPROP_0000012"/>
    


    <!-- http://purl.obolibrary.org/obo/valid_for_go_annotation_extension -->

    <owl:AnnotationProperty rdf:about="http://purl.obolibrary.org/obo/valid_for_go_annotation_extension">
        <rdfs:subPropertyOf rdf:resource="http://www.geneontology.org/formats/oboInOwl#SubsetProperty"/>
    </owl:AnnotationProperty>
    


    <!-- http://purl.obolibrary.org/obo/valid_for_go_gp2term -->

    <owl:AnnotationProperty rdf:about="http://purl.obolibrary.org/obo/valid_for_go_gp2term">
        <rdfs:subPropertyOf rdf:resource="http://www.geneontology.org/formats/oboInOwl#SubsetProperty"/>
    </owl:AnnotationProperty>
    


    <!-- http://purl.obolibrary.org/obo/valid_for_go_ontology -->

    <owl:AnnotationProperty rdf:about="http://purl.obolibrary.org/obo/valid_for_go_ontology">
        <rdfs:subPropertyOf rdf:resource="http://www.geneontology.org/formats/oboInOwl#SubsetProperty"/>
    </owl:AnnotationProperty>
    


    <!-- http://purl.obolibrary.org/obo/valid_for_gocam -->

    <owl:AnnotationProperty rdf:about="http://purl.obolibrary.org/obo/valid_for_gocam">
        <rdfs:subPropertyOf rdf:resource="http://www.geneontology.org/formats/oboInOwl#SubsetProperty"/>
    </owl:AnnotationProperty>
    


    <!-- http://purl.obolibrary.org/obo/go#goslim_agr -->

    <owl:AnnotationProperty rdf:about="http://purl.obolibrary.org/obo/go#goslim_agr">
        <rdfs:subPropertyOf rdf:resource="http://www.geneontology.org/formats/oboInOwl#SubsetProperty"/>
    </owl:AnnotationProperty>
    


    <!-- http://purl.obolibrary.org/obo/go#goslim_candida -->

    <owl:AnnotationProperty rdf:about="http://purl.obolibrary.org/obo/go#goslim_candida">
        <rdfs:subPropertyOf rdf:resource="http://www.geneontology.org/formats/oboInOwl#SubsetProperty"/>
    </owl:AnnotationProperty>
    


    <!-- http://purl.obolibrary.org/obo/go#goslim_chembl -->

    <owl:AnnotationProperty rdf:about="http://purl.obolibrary.org/obo/go#goslim_chembl">
        <rdfs:subPropertyOf rdf:resource="http://www.geneontology.org/formats/oboInOwl#SubsetProperty"/>
    </owl:AnnotationProperty>
    


    <!-- http://purl.obolibrary.org/obo/go#goslim_drosophila -->

    <owl:AnnotationProperty rdf:about="http://purl.obolibrary.org/obo/go#goslim_drosophila">
        <rdfs:subPropertyOf rdf:resource="http://www.geneontology.org/formats/oboInOwl#SubsetProperty"/>
    </owl:AnnotationProperty>
    


    <!-- http://purl.obolibrary.org/obo/go#goslim_flybase_ribbon -->

    <owl:AnnotationProperty rdf:about="http://purl.obolibrary.org/obo/go#goslim_flybase_ribbon">
        <rdfs:subPropertyOf rdf:resource="http://www.geneontology.org/formats/oboInOwl#SubsetProperty"/>
    </owl:AnnotationProperty>
    


    <!-- http://purl.obolibrary.org/obo/go#goslim_generic -->

    <owl:AnnotationProperty rdf:about="http://purl.obolibrary.org/obo/go#goslim_generic">
        <rdfs:subPropertyOf rdf:resource="http://www.geneontology.org/formats/oboInOwl#SubsetProperty"/>
    </owl:AnnotationProperty>
    


    <!-- http://purl.obolibrary.org/obo/go#goslim_metagenomics -->

    <owl:AnnotationProperty rdf:about="http://purl.obolibrary.org/obo/go#goslim_metagenomics">
        <rdfs:subPropertyOf rdf:resource="http://www.geneontology.org/formats/oboInOwl#SubsetProperty"/>
    </owl:AnnotationProperty>
    


    <!-- http://purl.obolibrary.org/obo/go#goslim_mouse -->

    <owl:AnnotationProperty rdf:about="http://purl.obolibrary.org/obo/go#goslim_mouse">
        <rdfs:subPropertyOf rdf:resource="http://www.geneontology.org/formats/oboInOwl#SubsetProperty"/>
    </owl:AnnotationProperty>
    


    <!-- http://purl.obolibrary.org/obo/go#goslim_pir -->

    <owl:AnnotationProperty rdf:about="http://purl.obolibrary.org/obo/go#goslim_pir">
        <rdfs:subPropertyOf rdf:resource="http://www.geneontology.org/formats/oboInOwl#SubsetProperty"/>
    </owl:AnnotationProperty>
    


    <!-- http://purl.obolibrary.org/obo/go#goslim_plant -->

    <owl:AnnotationProperty rdf:about="http://purl.obolibrary.org/obo/go#goslim_plant">
        <rdfs:subPropertyOf rdf:resource="http://www.geneontology.org/formats/oboInOwl#SubsetProperty"/>
    </owl:AnnotationProperty>
    


    <!-- http://purl.obolibrary.org/obo/go#goslim_pombe -->

    <owl:AnnotationProperty rdf:about="http://purl.obolibrary.org/obo/go#goslim_pombe">
        <rdfs:subPropertyOf rdf:resource="http://www.geneontology.org/formats/oboInOwl#SubsetProperty"/>
    </owl:AnnotationProperty>
    


    <!-- http://purl.obolibrary.org/obo/go#goslim_prokaryote -->

    <owl:AnnotationProperty rdf:about="http://purl.obolibrary.org/obo/go#goslim_prokaryote">
        <rdfs:subPropertyOf rdf:resource="http://www.geneontology.org/formats/oboInOwl#SubsetProperty"/>
    </owl:AnnotationProperty>
    


    <!-- http://purl.obolibrary.org/obo/go#goslim_yeast -->

    <owl:AnnotationProperty rdf:about="http://purl.obolibrary.org/obo/go#goslim_yeast">
        <rdfs:subPropertyOf rdf:resource="http://www.geneontology.org/formats/oboInOwl#SubsetProperty"/>
    </owl:AnnotationProperty>
    


    <!-- http://purl.obolibrary.org/obo/ncbitaxon#blast_name -->

    <owl:AnnotationProperty rdf:about="http://purl.obolibrary.org/obo/ncbitaxon#blast_name">
        <rdfs:subPropertyOf rdf:resource="http://www.geneontology.org/formats/oboInOwl#SynonymTypeProperty"/>
    </owl:AnnotationProperty>
    


    <!-- http://purl.obolibrary.org/obo/ncbitaxon#common_name -->

    <owl:AnnotationProperty rdf:about="http://purl.obolibrary.org/obo/ncbitaxon#common_name">
        <rdfs:subPropertyOf rdf:resource="http://www.geneontology.org/formats/oboInOwl#SynonymTypeProperty"/>
    </owl:AnnotationProperty>
    


    <!-- http://purl.obolibrary.org/obo/ncbitaxon#equivalent_name -->

    <owl:AnnotationProperty rdf:about="http://purl.obolibrary.org/obo/ncbitaxon#equivalent_name">
        <rdfs:subPropertyOf rdf:resource="http://www.geneontology.org/formats/oboInOwl#SynonymTypeProperty"/>
    </owl:AnnotationProperty>
    


    <!-- http://purl.obolibrary.org/obo/ncbitaxon#genbank_common_name -->

    <owl:AnnotationProperty rdf:about="http://purl.obolibrary.org/obo/ncbitaxon#genbank_common_name">
        <rdfs:subPropertyOf rdf:resource="http://www.geneontology.org/formats/oboInOwl#SynonymTypeProperty"/>
    </owl:AnnotationProperty>
    


    <!-- http://purl.obolibrary.org/obo/ncbitaxon#has_rank -->

    <owl:AnnotationProperty rdf:about="http://purl.obolibrary.org/obo/ncbitaxon#has_rank"/>
    


    <!-- http://purl.obolibrary.org/obo/ncbitaxon#in_part -->

    <owl:AnnotationProperty rdf:about="http://purl.obolibrary.org/obo/ncbitaxon#in_part">
        <rdfs:subPropertyOf rdf:resource="http://www.geneontology.org/formats/oboInOwl#SynonymTypeProperty"/>
    </owl:AnnotationProperty>
    


    <!-- http://purl.obolibrary.org/obo/ncbitaxon#synonym -->

    <owl:AnnotationProperty rdf:about="http://purl.obolibrary.org/obo/ncbitaxon#synonym">
        <rdfs:subPropertyOf rdf:resource="http://www.geneontology.org/formats/oboInOwl#SynonymTypeProperty"/>
    </owl:AnnotationProperty>
    


    <!-- http://purl.obolibrary.org/obo/pato#abnormal_slim -->

    <owl:AnnotationProperty rdf:about="http://purl.obolibrary.org/obo/pato#abnormal_slim">
        <rdfs:subPropertyOf rdf:resource="http://www.geneontology.org/formats/oboInOwl#SubsetProperty"/>
    </owl:AnnotationProperty>
    


    <!-- http://purl.obolibrary.org/obo/pato#absent_slim -->

    <owl:AnnotationProperty rdf:about="http://purl.obolibrary.org/obo/pato#absent_slim">
        <rdfs:subPropertyOf rdf:resource="http://www.geneontology.org/formats/oboInOwl#SubsetProperty"/>
    </owl:AnnotationProperty>
    


    <!-- http://purl.obolibrary.org/obo/pato#attribute_slim -->

    <owl:AnnotationProperty rdf:about="http://purl.obolibrary.org/obo/pato#attribute_slim">
        <rdfs:subPropertyOf rdf:resource="http://www.geneontology.org/formats/oboInOwl#SubsetProperty"/>
    </owl:AnnotationProperty>
    


    <!-- http://purl.obolibrary.org/obo/pato#cell_quality -->

    <owl:AnnotationProperty rdf:about="http://purl.obolibrary.org/obo/pato#cell_quality">
        <rdfs:subPropertyOf rdf:resource="http://www.geneontology.org/formats/oboInOwl#SubsetProperty"/>
    </owl:AnnotationProperty>
    


    <!-- http://purl.obolibrary.org/obo/pato#disposition_slim -->

    <owl:AnnotationProperty rdf:about="http://purl.obolibrary.org/obo/pato#disposition_slim">
        <rdfs:subPropertyOf rdf:resource="http://www.geneontology.org/formats/oboInOwl#SubsetProperty"/>
    </owl:AnnotationProperty>
    


    <!-- http://purl.obolibrary.org/obo/pato#hpo_slim -->

    <owl:AnnotationProperty rdf:about="http://purl.obolibrary.org/obo/pato#hpo_slim">
        <rdfs:subPropertyOf rdf:resource="http://www.geneontology.org/formats/oboInOwl#SubsetProperty"/>
    </owl:AnnotationProperty>
    


    <!-- http://purl.obolibrary.org/obo/pato#mpath_slim -->

    <owl:AnnotationProperty rdf:about="http://purl.obolibrary.org/obo/pato#mpath_slim">
        <rdfs:subPropertyOf rdf:resource="http://www.geneontology.org/formats/oboInOwl#SubsetProperty"/>
    </owl:AnnotationProperty>
    


    <!-- http://purl.obolibrary.org/obo/pato#relational_slim -->

    <owl:AnnotationProperty rdf:about="http://purl.obolibrary.org/obo/pato#relational_slim">
        <rdfs:subPropertyOf rdf:resource="http://www.geneontology.org/formats/oboInOwl#SubsetProperty"/>
    </owl:AnnotationProperty>
    


    <!-- http://purl.obolibrary.org/obo/pato#scalar_slim -->

    <owl:AnnotationProperty rdf:about="http://purl.obolibrary.org/obo/pato#scalar_slim">
        <rdfs:subPropertyOf rdf:resource="http://www.geneontology.org/formats/oboInOwl#SubsetProperty"/>
    </owl:AnnotationProperty>
    


    <!-- http://purl.obolibrary.org/obo/pato#seeAlso -->

    <owl:AnnotationProperty rdf:about="http://purl.obolibrary.org/obo/pato#seeAlso"/>
    


    <!-- http://purl.obolibrary.org/obo/pato#value_slim -->

    <owl:AnnotationProperty rdf:about="http://purl.obolibrary.org/obo/pato#value_slim">
        <rdfs:subPropertyOf rdf:resource="http://www.geneontology.org/formats/oboInOwl#SubsetProperty"/>
    </owl:AnnotationProperty>
    


    <!-- http://purl.obolibrary.org/obo/po#Angiosperm -->

    <owl:AnnotationProperty rdf:about="http://purl.obolibrary.org/obo/po#Angiosperm">
        <rdfs:subPropertyOf rdf:resource="http://www.geneontology.org/formats/oboInOwl#SubsetProperty"/>
    </owl:AnnotationProperty>
    


    <!-- http://purl.obolibrary.org/obo/po#Arabidopsis -->

    <owl:AnnotationProperty rdf:about="http://purl.obolibrary.org/obo/po#Arabidopsis">
        <rdfs:subPropertyOf rdf:resource="http://www.geneontology.org/formats/oboInOwl#SubsetProperty"/>
    </owl:AnnotationProperty>
    


    <!-- http://purl.obolibrary.org/obo/po#CL -->

    <owl:AnnotationProperty rdf:about="http://purl.obolibrary.org/obo/po#CL">
        <rdfs:subPropertyOf rdf:resource="http://www.geneontology.org/formats/oboInOwl#SubsetProperty"/>
    </owl:AnnotationProperty>
    


    <!-- http://purl.obolibrary.org/obo/po#Citrus -->

    <owl:AnnotationProperty rdf:about="http://purl.obolibrary.org/obo/po#Citrus">
        <rdfs:subPropertyOf rdf:resource="http://www.geneontology.org/formats/oboInOwl#SubsetProperty"/>
    </owl:AnnotationProperty>
    


    <!-- http://purl.obolibrary.org/obo/po#German -->

    <owl:AnnotationProperty rdf:about="http://purl.obolibrary.org/obo/po#German">
        <rdfs:subPropertyOf rdf:resource="http://www.geneontology.org/formats/oboInOwl#SynonymTypeProperty"/>
    </owl:AnnotationProperty>
    


    <!-- http://purl.obolibrary.org/obo/po#Gymnosperms -->

    <owl:AnnotationProperty rdf:about="http://purl.obolibrary.org/obo/po#Gymnosperms">
        <rdfs:subPropertyOf rdf:resource="http://www.geneontology.org/formats/oboInOwl#SubsetProperty"/>
    </owl:AnnotationProperty>
    


    <!-- http://purl.obolibrary.org/obo/po#Japanese -->

    <owl:AnnotationProperty rdf:about="http://purl.obolibrary.org/obo/po#Japanese">
        <rdfs:subPropertyOf rdf:resource="http://www.geneontology.org/formats/oboInOwl#SynonymTypeProperty"/>
    </owl:AnnotationProperty>
    


    <!-- http://purl.obolibrary.org/obo/po#Maize -->

    <owl:AnnotationProperty rdf:about="http://purl.obolibrary.org/obo/po#Maize">
        <rdfs:subPropertyOf rdf:resource="http://www.geneontology.org/formats/oboInOwl#SubsetProperty"/>
    </owl:AnnotationProperty>
    


    <!-- http://purl.obolibrary.org/obo/po#Musa -->

    <owl:AnnotationProperty rdf:about="http://purl.obolibrary.org/obo/po#Musa">
        <rdfs:subPropertyOf rdf:resource="http://www.geneontology.org/formats/oboInOwl#SubsetProperty"/>
    </owl:AnnotationProperty>
    


    <!-- http://purl.obolibrary.org/obo/po#Poaceae -->

    <owl:AnnotationProperty rdf:about="http://purl.obolibrary.org/obo/po#Poaceae">
        <rdfs:subPropertyOf rdf:resource="http://www.geneontology.org/formats/oboInOwl#SubsetProperty"/>
    </owl:AnnotationProperty>
    


    <!-- http://purl.obolibrary.org/obo/po#Potato -->

    <owl:AnnotationProperty rdf:about="http://purl.obolibrary.org/obo/po#Potato">
        <rdfs:subPropertyOf rdf:resource="http://www.geneontology.org/formats/oboInOwl#SubsetProperty"/>
    </owl:AnnotationProperty>
    


    <!-- http://purl.obolibrary.org/obo/po#Pteridophytes -->

    <owl:AnnotationProperty rdf:about="http://purl.obolibrary.org/obo/po#Pteridophytes">
        <rdfs:subPropertyOf rdf:resource="http://www.geneontology.org/formats/oboInOwl#SubsetProperty"/>
    </owl:AnnotationProperty>
    


    <!-- http://purl.obolibrary.org/obo/po#Rice -->

    <owl:AnnotationProperty rdf:about="http://purl.obolibrary.org/obo/po#Rice">
        <rdfs:subPropertyOf rdf:resource="http://www.geneontology.org/formats/oboInOwl#SubsetProperty"/>
    </owl:AnnotationProperty>
    


    <!-- http://purl.obolibrary.org/obo/po#Spanish -->

    <owl:AnnotationProperty rdf:about="http://purl.obolibrary.org/obo/po#Spanish">
        <rdfs:subPropertyOf rdf:resource="http://www.geneontology.org/formats/oboInOwl#SynonymTypeProperty"/>
    </owl:AnnotationProperty>
    


    <!-- http://purl.obolibrary.org/obo/po#Tomato -->

    <owl:AnnotationProperty rdf:about="http://purl.obolibrary.org/obo/po#Tomato">
        <rdfs:subPropertyOf rdf:resource="http://www.geneontology.org/formats/oboInOwl#SubsetProperty"/>
    </owl:AnnotationProperty>
    


    <!-- http://purl.obolibrary.org/obo/po#TraitNet -->

    <owl:AnnotationProperty rdf:about="http://purl.obolibrary.org/obo/po#TraitNet">
        <rdfs:subPropertyOf rdf:resource="http://www.geneontology.org/formats/oboInOwl#SubsetProperty"/>
    </owl:AnnotationProperty>
    


    <!-- http://purl.obolibrary.org/obo/po#reference -->

    <owl:AnnotationProperty rdf:about="http://purl.obolibrary.org/obo/po#reference">
        <rdfs:subPropertyOf rdf:resource="http://www.geneontology.org/formats/oboInOwl#SubsetProperty"/>
    </owl:AnnotationProperty>
    


    <!-- http://purl.obolibrary.org/obo/ro/subsets#ro-eco -->

    <owl:AnnotationProperty rdf:about="http://purl.obolibrary.org/obo/ro/subsets#ro-eco">
        <rdfs:subPropertyOf rdf:resource="http://www.geneontology.org/formats/oboInOwl#SubsetProperty"/>
    </owl:AnnotationProperty>
    


    <!-- http://purl.obolibrary.org/obo/uberon/core#common_anatomy -->

    <owl:AnnotationProperty rdf:about="http://purl.obolibrary.org/obo/uberon/core#common_anatomy">
        <rdfs:subPropertyOf rdf:resource="http://www.geneontology.org/formats/oboInOwl#SubsetProperty"/>
    </owl:AnnotationProperty>
    


    <!-- http://purl.obolibrary.org/obo/uberon/core#efo_slim -->

    <owl:AnnotationProperty rdf:about="http://purl.obolibrary.org/obo/uberon/core#efo_slim">
        <rdfs:subPropertyOf rdf:resource="http://www.geneontology.org/formats/oboInOwl#SubsetProperty"/>
    </owl:AnnotationProperty>
    


    <!-- http://purl.obolibrary.org/obo/uberon/core#upper_level -->

    <owl:AnnotationProperty rdf:about="http://purl.obolibrary.org/obo/uberon/core#upper_level">
        <rdfs:subPropertyOf rdf:resource="http://www.geneontology.org/formats/oboInOwl#SubsetProperty"/>
    </owl:AnnotationProperty>
    


    <!-- http://purl.org/dc/elements/1.1/contributor -->

    <owl:AnnotationProperty rdf:about="http://purl.org/dc/elements/1.1/contributor"/>
    


    <!-- http://purl.org/dc/elements/1.1/creator -->

    <owl:AnnotationProperty rdf:about="http://purl.org/dc/elements/1.1/creator"/>
    


    <!-- http://purl.org/dc/elements/1.1/date -->

    <owl:AnnotationProperty rdf:about="http://purl.org/dc/elements/1.1/date"/>
    


    <!-- http://purl.org/dc/elements/1.1/description -->

    <owl:AnnotationProperty rdf:about="http://purl.org/dc/elements/1.1/description"/>
    


    <!-- http://purl.org/dc/elements/1.1/source -->

    <owl:AnnotationProperty rdf:about="http://purl.org/dc/elements/1.1/source"/>
    


    <!-- http://purl.org/dc/elements/1.1/title -->

    <owl:AnnotationProperty rdf:about="http://purl.org/dc/elements/1.1/title"/>
    


    <!-- http://purl.org/dc/terms/contributor -->

    <owl:AnnotationProperty rdf:about="http://purl.org/dc/terms/contributor"/>
    


    <!-- http://purl.org/dc/terms/creator -->

    <owl:AnnotationProperty rdf:about="http://purl.org/dc/terms/creator"/>
    


    <!-- http://purl.org/dc/terms/date -->

    <owl:AnnotationProperty rdf:about="http://purl.org/dc/terms/date"/>
    


    <!-- http://purl.org/dc/terms/description -->

    <owl:AnnotationProperty rdf:about="http://purl.org/dc/terms/description">
        <rdfs:label>description</rdfs:label>
    </owl:AnnotationProperty>
    


    <!-- http://purl.org/dc/terms/license -->

    <owl:AnnotationProperty rdf:about="http://purl.org/dc/terms/license">
        <rdfs:label>license</rdfs:label>
    </owl:AnnotationProperty>
    


    <!-- http://purl.org/dc/terms/source -->

    <owl:AnnotationProperty rdf:about="http://purl.org/dc/terms/source"/>
    


    <!-- http://purl.org/dc/terms/title -->

    <owl:AnnotationProperty rdf:about="http://purl.org/dc/terms/title">
        <rdfs:label>title</rdfs:label>
    </owl:AnnotationProperty>
    


    <!-- http://swrl.stanford.edu/ontologies/3.3/swrla.owl#isRuleEnabled -->

    <owl:AnnotationProperty rdf:about="http://swrl.stanford.edu/ontologies/3.3/swrla.owl#isRuleEnabled"/>
    


    <!-- http://www.geneontology.org/formats/oboInOwl#SubsetProperty -->

    <owl:AnnotationProperty rdf:about="http://www.geneontology.org/formats/oboInOwl#SubsetProperty"/>
    


    <!-- http://www.geneontology.org/formats/oboInOwl#SynonymTypeProperty -->

    <owl:AnnotationProperty rdf:about="http://www.geneontology.org/formats/oboInOwl#SynonymTypeProperty"/>
    


    <!-- http://www.geneontology.org/formats/oboInOwl#created_by -->

    <owl:AnnotationProperty rdf:about="http://www.geneontology.org/formats/oboInOwl#created_by"/>
    


    <!-- http://www.geneontology.org/formats/oboInOwl#creation_date -->

    <owl:AnnotationProperty rdf:about="http://www.geneontology.org/formats/oboInOwl#creation_date"/>
    


    <!-- http://www.geneontology.org/formats/oboInOwl#default-namespace -->

    <owl:AnnotationProperty rdf:about="http://www.geneontology.org/formats/oboInOwl#default-namespace"/>
    


    <!-- http://www.geneontology.org/formats/oboInOwl#external_ontology -->

    <owl:AnnotationProperty rdf:about="http://www.geneontology.org/formats/oboInOwl#external_ontology"/>
    


    <!-- http://www.geneontology.org/formats/oboInOwl#hasAlternativeId -->

    <owl:AnnotationProperty rdf:about="http://www.geneontology.org/formats/oboInOwl#hasAlternativeId"/>
    


    <!-- http://www.geneontology.org/formats/oboInOwl#hasBroadSynonym -->

    <owl:AnnotationProperty rdf:about="http://www.geneontology.org/formats/oboInOwl#hasBroadSynonym"/>
    


    <!-- http://www.geneontology.org/formats/oboInOwl#hasDbXref -->

    <owl:AnnotationProperty rdf:about="http://www.geneontology.org/formats/oboInOwl#hasDbXref"/>
    


    <!-- http://www.geneontology.org/formats/oboInOwl#hasExactSynonym -->

    <owl:AnnotationProperty rdf:about="http://www.geneontology.org/formats/oboInOwl#hasExactSynonym">
        <obo:IAO_0000115>An alternative label for a class or property which has the exact same meaning than the preferred name/primary label.</obo:IAO_0000115>
        <obo:IAO_0000117 rdf:resource="http://orcid.org/0000-0001-5208-3432"/>
        <obo:IAO_0000233>https://github.com/information-artifact-ontology/ontology-metadata/issues/20</obo:IAO_0000233>
        <rdfs:label xml:lang="en">has exact synonym</rdfs:label>
        <rdfs:label>has_exact_synonym</rdfs:label>
        <rdfs:seeAlso>https://github.com/information-artifact-ontology/ontology-metadata/issues/20</rdfs:seeAlso>
    </owl:AnnotationProperty>
    


    <!-- http://www.geneontology.org/formats/oboInOwl#hasNarrowSynonym -->

    <owl:AnnotationProperty rdf:about="http://www.geneontology.org/formats/oboInOwl#hasNarrowSynonym"/>
    


    <!-- http://www.geneontology.org/formats/oboInOwl#hasOBOFormatVersion -->

    <owl:AnnotationProperty rdf:about="http://www.geneontology.org/formats/oboInOwl#hasOBOFormatVersion"/>
    


    <!-- http://www.geneontology.org/formats/oboInOwl#hasOBONamespace -->

    <owl:AnnotationProperty rdf:about="http://www.geneontology.org/formats/oboInOwl#hasOBONamespace"/>
    


    <!-- http://www.geneontology.org/formats/oboInOwl#hasRelatedSynonym -->

    <owl:AnnotationProperty rdf:about="http://www.geneontology.org/formats/oboInOwl#hasRelatedSynonym">
        <obo:IAO_0000115>An alternative label for a class or property that has been used synonymously with the primary term name, but the usage is not strictly correct.</obo:IAO_0000115>
        <obo:IAO_0000117 rdf:resource="http://orcid.org/0000-0001-5208-3432"/>
        <obo:IAO_0000233>https://github.com/information-artifact-ontology/ontology-metadata/issues/21</obo:IAO_0000233>
        <rdfs:label xml:lang="en">has related synonym</rdfs:label>
        <rdfs:label>has_related_synonym</rdfs:label>
        <rdfs:seeAlso>https://github.com/information-artifact-ontology/ontology-metadata/issues/21</rdfs:seeAlso>
    </owl:AnnotationProperty>
    


    <!-- http://www.geneontology.org/formats/oboInOwl#hasSynonymType -->

    <owl:AnnotationProperty rdf:about="http://www.geneontology.org/formats/oboInOwl#hasSynonymType"/>
    


    <!-- http://www.geneontology.org/formats/oboInOwl#id -->

    <owl:AnnotationProperty rdf:about="http://www.geneontology.org/formats/oboInOwl#id"/>
    


    <!-- http://www.geneontology.org/formats/oboInOwl#inSubset -->

    <owl:AnnotationProperty rdf:about="http://www.geneontology.org/formats/oboInOwl#inSubset"/>
    


    <!-- http://www.geneontology.org/formats/oboInOwl#saved-by -->

    <owl:AnnotationProperty rdf:about="http://www.geneontology.org/formats/oboInOwl#saved-by"/>
    


    <!-- http://www.geneontology.org/formats/oboInOwl#shorthand -->

    <owl:AnnotationProperty rdf:about="http://www.geneontology.org/formats/oboInOwl#shorthand"/>
    


    <!-- http://www.geneontology.org/formats/oboInOwl#source -->

    <owl:AnnotationProperty rdf:about="http://www.geneontology.org/formats/oboInOwl#source"/>
    


    <!-- http://www.geneontology.org/formats/oboInOwl#treat-xrefs-as-genus-differentia -->

    <owl:AnnotationProperty rdf:about="http://www.geneontology.org/formats/oboInOwl#treat-xrefs-as-genus-differentia"/>
    


    <!-- http://www.geneontology.org/formats/oboInOwl#treat-xrefs-as-is_a -->

    <owl:AnnotationProperty rdf:about="http://www.geneontology.org/formats/oboInOwl#treat-xrefs-as-is_a"/>
    


    <!-- http://www.w3.org/2000/01/rdf-schema#comment -->

    <owl:AnnotationProperty rdf:about="http://www.w3.org/2000/01/rdf-schema#comment"/>
    


    <!-- http://www.w3.org/2000/01/rdf-schema#label -->

    <owl:AnnotationProperty rdf:about="http://www.w3.org/2000/01/rdf-schema#label"/>
    


    <!-- http://www.w3.org/2004/02/skos/core#closeMatch -->

    <owl:AnnotationProperty rdf:about="http://www.w3.org/2004/02/skos/core#closeMatch"/>
    


    <!-- http://xmlns.com/foaf/0.1/homepage -->

    <owl:AnnotationProperty rdf:about="http://xmlns.com/foaf/0.1/homepage"/>
    


    <!-- http://xmlns.com/foaf/0.1/mbox -->

    <owl:AnnotationProperty rdf:about="http://xmlns.com/foaf/0.1/mbox"/>
    


    <!-- https://w3id.org/sssom/mapping_justification -->

    <owl:AnnotationProperty rdf:about="https://w3id.org/sssom/mapping_justification"/>
    


    <!-- 
    ///////////////////////////////////////////////////////////////////////////////////////
    //
    // Object Properties
    //
    ///////////////////////////////////////////////////////////////////////////////////////
     -->

    


    <!-- http://purl.obolibrary.org/obo/BFO_0000050 -->

    <owl:ObjectProperty rdf:about="http://purl.obolibrary.org/obo/BFO_0000050">
        <rdfs:subPropertyOf rdf:resource="http://purl.obolibrary.org/obo/RO_0002131"/>
        <owl:inverseOf rdf:resource="http://purl.obolibrary.org/obo/BFO_0000051"/>
        <rdf:type rdf:resource="http://www.w3.org/2002/07/owl#TransitiveProperty"/>
        <obo:IAO_0000111 xml:lang="en">is part of</obo:IAO_0000111>
        <obo:IAO_0000112 xml:lang="en">my brain is part of my body (continuant parthood, two material entities)</obo:IAO_0000112>
        <obo:IAO_0000112 xml:lang="en">my stomach cavity is part of my stomach (continuant parthood, immaterial entity is part of material entity)</obo:IAO_0000112>
        <obo:IAO_0000112 xml:lang="en">this day is part of this year (occurrent parthood)</obo:IAO_0000112>
        <obo:IAO_0000115 xml:lang="en">a core relation that holds between a part and its whole</obo:IAO_0000115>
        <obo:IAO_0000116 xml:lang="en">Everything is part of itself. Any part of any part of a thing is itself part of that thing. Two distinct things cannot be part of each other.</obo:IAO_0000116>
        <obo:IAO_0000116 xml:lang="en">Occurrents are not subject to change and so parthood between occurrents holds for all the times that the part exists. Many continuants are subject to change, so parthood between continuants will only hold at certain times, but this is difficult to specify in OWL. See http://purl.obolibrary.org/obo/ro/docs/temporal-semantics/</obo:IAO_0000116>
        <obo:IAO_0000116 xml:lang="en">Parthood requires the part and the whole to have compatible classes: only an occurrent can be part of an occurrent; only a process can be part of a process; only a continuant can be part of a continuant; only an independent continuant can be part of an independent continuant; only an immaterial entity can be part of an immaterial entity; only a specifically dependent continuant can be part of a specifically dependent continuant; only a generically dependent continuant can be part of a generically dependent continuant. (This list is not exhaustive.)

A continuant cannot be part of an occurrent: use &apos;participates in&apos;. An occurrent cannot be part of a continuant: use &apos;has participant&apos;. A material entity cannot be part of an immaterial entity: use &apos;has location&apos;. A specifically dependent continuant cannot be part of an independent continuant: use &apos;inheres in&apos;. An independent continuant cannot be part of a specifically dependent continuant: use &apos;bearer of&apos;.</obo:IAO_0000116>
        <obo:IAO_0000118 xml:lang="en">part_of</obo:IAO_0000118>
        <obo:RO_0001900 rdf:resource="http://purl.obolibrary.org/obo/RO_0001901"/>
        <obo:RO_0040042 rdf:resource="http://purl.obolibrary.org/obo/BFO_0000002"/>
        <obo:RO_0040042 rdf:resource="http://purl.obolibrary.org/obo/BFO_0000003"/>
        <obo:RO_0040042 rdf:resource="http://purl.obolibrary.org/obo/BFO_0000004"/>
        <obo:RO_0040042 rdf:resource="http://purl.obolibrary.org/obo/BFO_0000017"/>
        <obo:RO_0040042 rdf:resource="http://purl.obolibrary.org/obo/BFO_0000019"/>
        <obo:RO_0040042 rdf:resource="http://purl.obolibrary.org/obo/BFO_0000020"/>
        <obo:RO_0040042 rdf:resource="http://purl.obolibrary.org/obo/BFO_0000031"/>
        <oboInOwl:hasDbXref>BFO:0000050</oboInOwl:hasDbXref>
        <oboInOwl:hasOBONamespace>external</oboInOwl:hasOBONamespace>
        <oboInOwl:hasOBONamespace>plant_ontology</oboInOwl:hasOBONamespace>
        <oboInOwl:hasOBONamespace>quality</oboInOwl:hasOBONamespace>
        <oboInOwl:id>part_of</oboInOwl:id>
        <oboInOwl:inSubset rdf:resource="http://purl.obolibrary.org/obo/valid_for_go_annotation_extension"/>
        <oboInOwl:inSubset rdf:resource="http://purl.obolibrary.org/obo/valid_for_go_gp2term"/>
        <oboInOwl:inSubset rdf:resource="http://purl.obolibrary.org/obo/valid_for_go_ontology"/>
        <oboInOwl:inSubset rdf:resource="http://purl.obolibrary.org/obo/valid_for_gocam"/>
        <oboInOwl:shorthand>part_of</oboInOwl:shorthand>
        <rdfs:label>part of</rdfs:label>
        <rdfs:label xml:lang="en">part of</rdfs:label>
        <rdfs:label>part_of</rdfs:label>
        <rdfs:seeAlso rdf:resource="http://ontologydesignpatterns.org/wiki/Community:Parts_and_Collections"/>
        <rdfs:seeAlso rdf:resource="http://ontologydesignpatterns.org/wiki/Submissions:PartOf"/>
        <rdfs:seeAlso>http://www.obofoundry.org/ro/#OBO_REL:part_of</rdfs:seeAlso>
        <rdfs:seeAlso rdf:datatype="http://www.w3.org/2001/XMLSchema#anyURI">https://wiki.geneontology.org/Part_of</rdfs:seeAlso>
    </owl:ObjectProperty>
    


    <!-- http://purl.obolibrary.org/obo/BFO_0000051 -->

    <owl:ObjectProperty rdf:about="http://purl.obolibrary.org/obo/BFO_0000051">
        <rdfs:subPropertyOf rdf:resource="http://purl.obolibrary.org/obo/RO_0002131"/>
        <rdf:type rdf:resource="http://www.w3.org/2002/07/owl#TransitiveProperty"/>
        <obo:IAO_0000111 xml:lang="en">has part</obo:IAO_0000111>
        <obo:IAO_0000112 xml:lang="en">my body has part my brain (continuant parthood, two material entities)</obo:IAO_0000112>
        <obo:IAO_0000112 xml:lang="en">my stomach has part my stomach cavity (continuant parthood, material entity has part immaterial entity)</obo:IAO_0000112>
        <obo:IAO_0000112 xml:lang="en">this year has part this day (occurrent parthood)</obo:IAO_0000112>
        <obo:IAO_0000115 xml:lang="en">a core relation that holds between a whole and its part</obo:IAO_0000115>
        <obo:IAO_0000116 xml:lang="en">Everything has itself as a part. Any part of any part of a thing is itself part of that thing. Two distinct things cannot have each other as a part.</obo:IAO_0000116>
        <obo:IAO_0000116 xml:lang="en">Occurrents are not subject to change and so parthood between occurrents holds for all the times that the part exists. Many continuants are subject to change, so parthood between continuants will only hold at certain times, but this is difficult to specify in OWL. See http://purl.obolibrary.org/obo/ro/docs/temporal-semantics/</obo:IAO_0000116>
        <obo:IAO_0000116 xml:lang="en">Parthood requires the part and the whole to have compatible classes: only an occurrent have an occurrent as part; only a process can have a process as part; only a continuant can have a continuant as part; only an independent continuant can have an independent continuant as part; only a specifically dependent continuant can have a specifically dependent continuant as part; only a generically dependent continuant can have a generically dependent continuant as part. (This list is not exhaustive.)

A continuant cannot have an occurrent as part: use &apos;participates in&apos;. An occurrent cannot have a continuant as part: use &apos;has participant&apos;. An immaterial entity cannot have a material entity as part: use &apos;location of&apos;. An independent continuant cannot have a specifically dependent continuant as part: use &apos;bearer of&apos;. A specifically dependent continuant cannot have an independent continuant as part: use &apos;inheres in&apos;.</obo:IAO_0000116>
        <obo:IAO_0000118 xml:lang="en">has_part</obo:IAO_0000118>
        <obo:RO_0001900 rdf:resource="http://purl.obolibrary.org/obo/RO_0001901"/>
        <oboInOwl:hasDbXref>BFO:0000051</oboInOwl:hasDbXref>
        <oboInOwl:hasOBONamespace>external</oboInOwl:hasOBONamespace>
        <oboInOwl:hasOBONamespace>plant_ontology</oboInOwl:hasOBONamespace>
        <oboInOwl:hasOBONamespace>quality</oboInOwl:hasOBONamespace>
        <oboInOwl:id>has_part</oboInOwl:id>
        <oboInOwl:inSubset rdf:resource="http://purl.obolibrary.org/obo/valid_for_go_annotation_extension"/>
        <oboInOwl:inSubset rdf:resource="http://purl.obolibrary.org/obo/valid_for_go_ontology"/>
        <oboInOwl:inSubset rdf:resource="http://purl.obolibrary.org/obo/valid_for_gocam"/>
        <oboInOwl:shorthand>has_part</oboInOwl:shorthand>
        <rdfs:label>has part</rdfs:label>
        <rdfs:label xml:lang="en">has part</rdfs:label>
        <rdfs:label>has_part</rdfs:label>
    </owl:ObjectProperty>
    


    <!-- http://purl.obolibrary.org/obo/BFO_0000062 -->

    <owl:ObjectProperty rdf:about="http://purl.obolibrary.org/obo/BFO_0000062">
        <rdfs:subPropertyOf rdf:resource="http://purl.obolibrary.org/obo/RO_0002086"/>
        <owl:inverseOf rdf:resource="http://purl.obolibrary.org/obo/BFO_0000063"/>
        <rdf:type rdf:resource="http://www.w3.org/2002/07/owl#TransitiveProperty"/>
        <rdfs:domain rdf:resource="http://purl.obolibrary.org/obo/BFO_0000003"/>
        <rdfs:range rdf:resource="http://purl.obolibrary.org/obo/BFO_0000003"/>
        <owl:propertyChainAxiom rdf:parseType="Collection">
            <rdf:Description rdf:about="http://purl.obolibrary.org/obo/BFO_0000050"/>
            <rdf:Description rdf:about="http://purl.obolibrary.org/obo/BFO_0000062"/>
        </owl:propertyChainAxiom>
        <obo:IAO_0000111 xml:lang="en">preceded by</obo:IAO_0000111>
        <obo:IAO_0000115>The assertion P preceded_by P1 tells us something about Ps in general: that is, it tells us something about what happened earlier, given what we know about what happened later. Thus it does not provide information pointing in the opposite direction, concerning instances of P1 in general; that is, that each is such as to be succeeded by some instance of P.</obo:IAO_0000115>
        <obo:IAO_0000115 xml:lang="en">x is preceded by y if and only if the time point at which y ends is before or equivalent to the time point at which x starts. Formally: x preceded by y iff ω(y) &lt;= α(x), where α is a function that maps a process to a start point, and ω is a function that maps a process to an end point.</obo:IAO_0000115>
        <obo:IAO_0000116 xml:lang="en">An example is: translation preceded_by transcription; aging preceded_by development (not however death preceded_by aging). Where derives_from links classes of continuants, preceded_by links classes of processes. Clearly, however, these two relations are not independent of each other. Thus if cells of type C1 derive_from cells of type C, then any cell division involving an instance of C1 in a given lineage is preceded_by cellular processes involving an instance of C.    The assertion P preceded_by P1 tells us something about Ps in general: that is, it tells us something about what happened earlier, given what we know about what happened later. Thus it does not provide information pointing in the opposite direction, concerning instances of P1 in general; that is, that each is such as to be succeeded by some instance of P. Note that an assertion to the effect that P preceded_by P1 is rather weak; it tells us little about the relations between the underlying instances in virtue of which the preceded_by relation obtains. Typically we will be interested in stronger relations, for example in the relation immediately_preceded_by, or in relations which combine preceded_by with a condition to the effect that the corresponding instances of P and P1 share participants, or that their participants are connected by relations of derivation, or (as a first step along the road to a treatment of causality) that the one process in some way affects (for example, initiates or regulates) the other.</obo:IAO_0000116>
        <obo:IAO_0000118 xml:lang="en">is preceded by</obo:IAO_0000118>
        <obo:IAO_0000118 xml:lang="en">preceded_by</obo:IAO_0000118>
        <dcterms:source>http://www.obofoundry.org/ro/#OBO_REL:preceded_by</dcterms:source>
        <oboInOwl:created_by>Laurel_Cooper</oboInOwl:created_by>
        <oboInOwl:creation_date>2013-07-09T14:29:15Z</oboInOwl:creation_date>
        <oboInOwl:hasDbXref>BFO:0000062</oboInOwl:hasDbXref>
        <oboInOwl:hasOBONamespace>external</oboInOwl:hasOBONamespace>
        <oboInOwl:hasOBONamespace>plant_ontology</oboInOwl:hasOBONamespace>
        <oboInOwl:id>preceded_by</oboInOwl:id>
        <oboInOwl:inSubset rdf:resource="http://purl.obolibrary.org/obo/ro/subsets#ro-eco"/>
        <oboInOwl:shorthand>preceded_by</oboInOwl:shorthand>
        <rdfs:comment>Note that an assertion to the effect that P preceded_by P1 is rather weak; it tells us little about the relations between the underlying instances in virtue of which the preceded_by relation obtains. Typically we will be interested in stronger relations, for example in the relation immediately_preceded_by, or in relations which combine preceded_by with a condition to the effect that the corresponding instances of P and P1 share participants, or that their participants are connected by relations of derivation, or (as a first step along the road to a treatment of causality) that the one process in some way affects (for example, initiates or regulates) the other.</rdfs:comment>
        <rdfs:label>preceded by</rdfs:label>
        <rdfs:label xml:lang="en">preceded by</rdfs:label>
        <rdfs:label>preceded_by</rdfs:label>
    </owl:ObjectProperty>
    <owl:Axiom>
        <owl:annotatedSource rdf:resource="http://purl.obolibrary.org/obo/BFO_0000062"/>
        <owl:annotatedProperty rdf:resource="http://purl.obolibrary.org/obo/IAO_0000115"/>
        <owl:annotatedTarget>The assertion P preceded_by P1 tells us something about Ps in general: that is, it tells us something about what happened earlier, given what we know about what happened later. Thus it does not provide information pointing in the opposite direction, concerning instances of P1 in general; that is, that each is such as to be succeeded by some instance of P.</owl:annotatedTarget>
        <oboInOwl:hasDbXref>POC:Laurel_Cooper</oboInOwl:hasDbXref>
    </owl:Axiom>
    


    <!-- http://purl.obolibrary.org/obo/BFO_0000063 -->

    <owl:ObjectProperty rdf:about="http://purl.obolibrary.org/obo/BFO_0000063">
        <rdfs:subPropertyOf rdf:resource="http://purl.obolibrary.org/obo/RO_0002222"/>
        <rdf:type rdf:resource="http://www.w3.org/2002/07/owl#TransitiveProperty"/>
        <rdfs:domain rdf:resource="http://purl.obolibrary.org/obo/BFO_0000003"/>
        <rdfs:range rdf:resource="http://purl.obolibrary.org/obo/BFO_0000003"/>
        <owl:propertyChainAxiom rdf:parseType="Collection">
            <rdf:Description rdf:about="http://purl.obolibrary.org/obo/BFO_0000050"/>
            <rdf:Description rdf:about="http://purl.obolibrary.org/obo/BFO_0000063"/>
        </owl:propertyChainAxiom>
        <obo:IAO_0000111 xml:lang="en">precedes</obo:IAO_0000111>
        <obo:IAO_0000115 xml:lang="en">x precedes y if and only if the time point at which x ends is before or equivalent to the time point at which y starts. Formally: x precedes y iff ω(x) &lt;= α(y), where α is a function that maps a process to a start point, and ω is a function that maps a process to an end point.</obo:IAO_0000115>
        <oboInOwl:created_by>Laurel_Cooper</oboInOwl:created_by>
        <oboInOwl:creation_date>2015-06-04T17:18:40Z</oboInOwl:creation_date>
        <oboInOwl:hasDbXref>BFO:0000063</oboInOwl:hasDbXref>
        <oboInOwl:hasOBONamespace>external</oboInOwl:hasOBONamespace>
        <oboInOwl:hasOBONamespace>plant_ontology</oboInOwl:hasOBONamespace>
        <oboInOwl:id>precedes</oboInOwl:id>
        <oboInOwl:inSubset rdf:resource="http://purl.obolibrary.org/obo/ro/subsets#ro-eco"/>
        <oboInOwl:shorthand>precedes</oboInOwl:shorthand>
        <rdfs:label>precedes</rdfs:label>
        <rdfs:label xml:lang="en">precedes</rdfs:label>
    </owl:ObjectProperty>
    


    <!-- http://purl.obolibrary.org/obo/GALLONT_0000000 -->

    <owl:ObjectProperty rdf:about="http://purl.obolibrary.org/obo/GALLONT_0000000">
        <rdfs:range rdf:resource="http://purl.obolibrary.org/obo/OBI_0100026"/>
        <dcterms:creator rdf:resource="https://orcid.org/0000-0002-2119-4663"/>
        <dcterms:date>2024-01-24T01:49:45Z</dcterms:date>
        <rdfs:comment>Relationship that specifies which organism is associated with a class.</rdfs:comment>
        <rdfs:label xml:lang="en">has associate</rdfs:label>
    </owl:ObjectProperty>
    


    <!-- http://purl.obolibrary.org/obo/GALLONT_0000059 -->

    <owl:ObjectProperty rdf:about="http://purl.obolibrary.org/obo/GALLONT_0000059">
        <rdfs:subPropertyOf rdf:resource="http://purl.obolibrary.org/obo/RO_0002434"/>
        <dcterms:creator rdf:resource="https://orcid.org/0000-0002-2119-4663"/>
        <dcterms:date rdf:datatype="http://www.w3.org/2001/XMLSchema#dateTime">2024-03-27T02:04:51Z</dcterms:date>
        <rdfs:label xml:lang="en">induced by</rdfs:label>
    </owl:ObjectProperty>
    


    <!-- http://purl.obolibrary.org/obo/GALLONT_1000062 -->

    <owl:ObjectProperty rdf:about="http://purl.obolibrary.org/obo/GALLONT_1000062">
        <rdfs:range rdf:resource="http://purl.obolibrary.org/obo/ENVO_03000096"/>
        <rdfs:label>has seasonal maturity</rdfs:label>
    </owl:ObjectProperty>
    


    <!-- http://purl.obolibrary.org/obo/GALLONT_1000150 -->

    <owl:ObjectProperty rdf:about="http://purl.obolibrary.org/obo/GALLONT_1000150">
        <rdfs:range rdf:resource="http://purl.obolibrary.org/obo/ENVO_03000096"/>
        <rdfs:label>has seasonal emergence</rdfs:label>
    </owl:ObjectProperty>
    


    <!-- http://purl.obolibrary.org/obo/RO_0000052 -->

    <owl:ObjectProperty rdf:about="http://purl.obolibrary.org/obo/RO_0000052">
        <rdfs:subPropertyOf rdf:resource="http://purl.obolibrary.org/obo/RO_0002314"/>
        <owl:inverseOf rdf:resource="http://purl.obolibrary.org/obo/RO_0000053"/>
        <rdf:type rdf:resource="http://www.w3.org/2002/07/owl#FunctionalProperty"/>
        <obo:IAO_0000111 xml:lang="en">inheres in</obo:IAO_0000111>
        <obo:IAO_0000112 xml:lang="en">this fragility is a characteristic of this vase</obo:IAO_0000112>
        <obo:IAO_0000112 xml:lang="en">this red color is a characteristic of this apple</obo:IAO_0000112>
        <obo:IAO_0000115 xml:lang="en">a relation between a specifically dependent continuant (the characteristic) and any other entity (the bearer), in which the characteristic depends on the bearer for its existence.</obo:IAO_0000115>
        <obo:IAO_0000118 xml:lang="en">inheres_in</obo:IAO_0000118>
        <obo:RO_0001900 rdf:resource="http://purl.obolibrary.org/obo/RO_0001901"/>
        <rdfs:comment>Note that this relation was previously called &quot;inheres in&quot;, but was changed to be called &quot;characteristic of&quot; because BFO2 uses &quot;inheres in&quot; in a more restricted fashion. This relation differs from BFO2:inheres_in in two respects: (1) it does not impose a range constraint, and thus it allows qualities of processes, as well as of information entities, whereas BFO2 restricts inheres_in to only apply to independent continuants (2) it is declared functional, i.e. something can only be a characteristic of one thing.</rdfs:comment>
        <rdfs:label xml:lang="en">characteristic of</rdfs:label>
    </owl:ObjectProperty>
    


    <!-- http://purl.obolibrary.org/obo/RO_0000053 -->

    <owl:ObjectProperty rdf:about="http://purl.obolibrary.org/obo/RO_0000053">
        <rdf:type rdf:resource="http://www.w3.org/2002/07/owl#InverseFunctionalProperty"/>
        <rdfs:range rdf:resource="http://purl.obolibrary.org/obo/BFO_0000020"/>
        <obo:IAO_0000111 xml:lang="en">bearer of</obo:IAO_0000111>
        <obo:IAO_0000112 xml:lang="en">this apple is bearer of this red color</obo:IAO_0000112>
        <obo:IAO_0000112 xml:lang="en">this vase is bearer of this fragility</obo:IAO_0000112>
        <obo:IAO_0000115 xml:lang="en">Inverse of characteristic_of</obo:IAO_0000115>
        <obo:IAO_0000116 xml:lang="en">A bearer can have many dependents, and its dependents can exist for different periods of time, but none of its dependents can exist when the bearer does not exist.</obo:IAO_0000116>
        <obo:IAO_0000118 xml:lang="en">bearer_of</obo:IAO_0000118>
        <obo:IAO_0000118 xml:lang="en">is bearer of</obo:IAO_0000118>
        <obo:RO_0001900 rdf:resource="http://purl.obolibrary.org/obo/RO_0001901"/>
        <oboInOwl:hasDbXref>RO:0000053</oboInOwl:hasDbXref>
        <oboInOwl:hasOBONamespace>external</oboInOwl:hasOBONamespace>
        <oboInOwl:id>bearer_of</oboInOwl:id>
        <oboInOwl:shorthand>bearer_of</oboInOwl:shorthand>
        <rdfs:label>bearer of</rdfs:label>
        <rdfs:label>has characteristic</rdfs:label>
        <rdfs:label xml:lang="en">has characteristic</rdfs:label>
        <rdfs:seeAlso>https://github.com/oborel/obo-relations/pull/284</rdfs:seeAlso>
    </owl:ObjectProperty>
    


    <!-- http://purl.obolibrary.org/obo/RO_0000056 -->

    <owl:ObjectProperty rdf:about="http://purl.obolibrary.org/obo/RO_0000056">
        <owl:inverseOf rdf:resource="http://purl.obolibrary.org/obo/RO_0000057"/>
        <rdfs:domain rdf:resource="http://purl.obolibrary.org/obo/BFO_0000002"/>
        <rdfs:range rdf:resource="http://purl.obolibrary.org/obo/BFO_0000003"/>
        <obo:IAO_0000111 xml:lang="en">participates in</obo:IAO_0000111>
        <obo:IAO_0000112 xml:lang="en">this blood clot participates in this blood coagulation</obo:IAO_0000112>
        <obo:IAO_0000112 xml:lang="en">this input material (or this output material) participates in this process</obo:IAO_0000112>
        <obo:IAO_0000112 xml:lang="en">this investigator participates in this investigation</obo:IAO_0000112>
        <obo:IAO_0000115 xml:lang="en">a relation between a continuant and a process, in which the continuant is somehow involved in the process</obo:IAO_0000115>
        <obo:IAO_0000118 xml:lang="en">participates_in</obo:IAO_0000118>
        <oboInOwl:hasDbXref>RO:0000056</oboInOwl:hasDbXref>
        <oboInOwl:hasOBONamespace>external</oboInOwl:hasOBONamespace>
        <oboInOwl:hasOBONamespace>plant_ontology</oboInOwl:hasOBONamespace>
        <oboInOwl:id>participates_in</oboInOwl:id>
        <oboInOwl:shorthand>participates_in</oboInOwl:shorthand>
        <rdfs:label>participates in</rdfs:label>
        <rdfs:label xml:lang="en">participates in</rdfs:label>
        <rdfs:label>participates_in</rdfs:label>
    </owl:ObjectProperty>
    


    <!-- http://purl.obolibrary.org/obo/RO_0000057 -->

    <owl:ObjectProperty rdf:about="http://purl.obolibrary.org/obo/RO_0000057">
        <rdfs:domain rdf:resource="http://purl.obolibrary.org/obo/BFO_0000003"/>
        <rdfs:domain rdf:resource="http://purl.obolibrary.org/obo/BFO_0000015"/>
        <rdfs:range rdf:resource="http://purl.obolibrary.org/obo/BFO_0000002"/>
        <owl:propertyChainAxiom rdf:parseType="Collection">
            <rdf:Description rdf:about="http://purl.obolibrary.org/obo/BFO_0000051"/>
            <rdf:Description rdf:about="http://purl.obolibrary.org/obo/RO_0000057"/>
        </owl:propertyChainAxiom>
        <obo:IAO_0000111 xml:lang="en">has participant</obo:IAO_0000111>
        <obo:IAO_0000112 xml:lang="en">this blood coagulation has participant this blood clot</obo:IAO_0000112>
        <obo:IAO_0000112 xml:lang="en">this investigation has participant this investigator</obo:IAO_0000112>
        <obo:IAO_0000112 xml:lang="en">this process has participant this input material (or this output material)</obo:IAO_0000112>
        <obo:IAO_0000115 xml:lang="en">a relation between a process and a continuant, in which the continuant is somehow involved in the process</obo:IAO_0000115>
        <obo:IAO_0000116 xml:lang="en">Has_participant is a primitive instance-level relation between a process, a continuant, and a time at which the continuant participates in some way in the process. The relation obtains, for example, when this particular process of oxygen exchange across this particular alveolar membrane has_participant this particular sample of hemoglobin at this particular time.</obo:IAO_0000116>
        <obo:IAO_0000118 xml:lang="en">has_participant</obo:IAO_0000118>
        <dcterms:source>http://www.obofoundry.org/ro/#OBO_REL:has_participant</dcterms:source>
        <oboInOwl:hasDbXref>RO:0000057</oboInOwl:hasDbXref>
        <oboInOwl:hasOBONamespace>external</oboInOwl:hasOBONamespace>
        <oboInOwl:hasOBONamespace>plant_ontology</oboInOwl:hasOBONamespace>
        <oboInOwl:id>has_participant</oboInOwl:id>
        <oboInOwl:shorthand>has_participant</oboInOwl:shorthand>
        <rdfs:label>has participant</rdfs:label>
        <rdfs:label xml:lang="en">has participant</rdfs:label>
        <rdfs:label>has_participant</rdfs:label>
    </owl:ObjectProperty>
    


    <!-- http://purl.obolibrary.org/obo/RO_0000079 -->

    <owl:ObjectProperty rdf:about="http://purl.obolibrary.org/obo/RO_0000079">
        <rdfs:subPropertyOf rdf:resource="http://purl.obolibrary.org/obo/RO_0000052"/>
        <owl:inverseOf rdf:resource="http://purl.obolibrary.org/obo/RO_0000085"/>
        <rdfs:domain rdf:resource="http://purl.obolibrary.org/obo/BFO_0000034"/>
        <obo:IAO_0000112 xml:lang="en">this catalysis function is a function of this enzyme</obo:IAO_0000112>
        <obo:IAO_0000115 xml:lang="en">a relation between a function and an independent continuant (the bearer), in which the function specifically depends on the bearer for its existence</obo:IAO_0000115>
        <obo:IAO_0000116 xml:lang="en">A function inheres in its bearer at all times for which the function exists, however the function need not be realized at all the times that the function exists.</obo:IAO_0000116>
        <obo:IAO_0000118 xml:lang="en">function_of</obo:IAO_0000118>
        <obo:IAO_0000118 xml:lang="en">is function of</obo:IAO_0000118>
        <rdfs:comment>This relation is modeled after the BFO relation of the same name which was in BFO2, but is used in a more restricted sense - specifically, we model this relation as functional (inherited from characteristic-of). Note that this relation is now removed from BFO2020.</rdfs:comment>
        <rdfs:label xml:lang="en">function of</rdfs:label>
    </owl:ObjectProperty>
    


    <!-- http://purl.obolibrary.org/obo/RO_0000080 -->

    <owl:ObjectProperty rdf:about="http://purl.obolibrary.org/obo/RO_0000080">
        <rdfs:subPropertyOf rdf:resource="http://purl.obolibrary.org/obo/RO_0000052"/>
        <owl:inverseOf rdf:resource="http://purl.obolibrary.org/obo/RO_0000086"/>
        <obo:IAO_0000112 xml:lang="en">this red color is a quality of this apple</obo:IAO_0000112>
        <obo:IAO_0000115 xml:lang="en">a relation between a quality and an independent continuant (the bearer), in which the quality specifically depends on the bearer for its existence</obo:IAO_0000115>
        <obo:IAO_0000116 xml:lang="en">A quality inheres in its bearer at all times for which the quality exists.</obo:IAO_0000116>
        <obo:IAO_0000118 xml:lang="en">is quality of</obo:IAO_0000118>
        <obo:IAO_0000118 xml:lang="en">quality_of</obo:IAO_0000118>
        <rdfs:comment>This relation is modeled after the BFO relation of the same name which was in BFO2, but is used in a more restricted sense - specifically, we model this relation as functional (inherited from characteristic-of). Note that this relation is now removed from BFO2020.</rdfs:comment>
        <rdfs:label xml:lang="en">quality of</rdfs:label>
    </owl:ObjectProperty>
    


    <!-- http://purl.obolibrary.org/obo/RO_0000081 -->

    <owl:ObjectProperty rdf:about="http://purl.obolibrary.org/obo/RO_0000081">
        <rdfs:subPropertyOf rdf:resource="http://purl.obolibrary.org/obo/RO_0000052"/>
        <owl:inverseOf rdf:resource="http://purl.obolibrary.org/obo/RO_0000087"/>
        <obo:IAO_0000112 xml:lang="en">this investigator role is a role of this person</obo:IAO_0000112>
        <obo:IAO_0000115 xml:lang="en">a relation between a role and an independent continuant (the bearer), in which the role specifically depends on the bearer for its existence</obo:IAO_0000115>
        <obo:IAO_0000116 xml:lang="en">A role inheres in its bearer at all times for which the role exists, however the role need not be realized at all the times that the role exists.</obo:IAO_0000116>
        <obo:IAO_0000118 xml:lang="en">is role of</obo:IAO_0000118>
        <obo:IAO_0000118 xml:lang="en">role_of</obo:IAO_0000118>
        <rdfs:comment>This relation is modeled after the BFO relation of the same name which was in BFO2, but is used in a more restricted sense - specifically, we model this relation as functional (inherited from characteristic-of). Note that this relation is now removed from BFO2020.</rdfs:comment>
        <rdfs:label xml:lang="en">role of</rdfs:label>
    </owl:ObjectProperty>
    


    <!-- http://purl.obolibrary.org/obo/RO_0000085 -->

    <owl:ObjectProperty rdf:about="http://purl.obolibrary.org/obo/RO_0000085">
        <rdfs:subPropertyOf rdf:resource="http://purl.obolibrary.org/obo/RO_0000053"/>
        <rdfs:domain rdf:resource="http://purl.obolibrary.org/obo/BFO_0000004"/>
        <rdfs:range rdf:resource="http://purl.obolibrary.org/obo/BFO_0000034"/>
        <obo:IAO_0000112 xml:lang="en">this enzyme has function this catalysis function (more colloquially: this enzyme has this catalysis function)</obo:IAO_0000112>
        <obo:IAO_0000115 xml:lang="en">a relation between an independent continuant (the bearer) and a function, in which the function specifically depends on the bearer for its existence</obo:IAO_0000115>
        <obo:IAO_0000116 xml:lang="en">A bearer can have many functions, and its functions can exist for different periods of time, but none of its functions can exist when the bearer does not exist. A function need not be realized at all the times that the function exists.</obo:IAO_0000116>
        <obo:IAO_0000118 xml:lang="en">has_function</obo:IAO_0000118>
        <rdfs:label xml:lang="en">has function</rdfs:label>
    </owl:ObjectProperty>
    


    <!-- http://purl.obolibrary.org/obo/RO_0000086 -->

    <owl:ObjectProperty rdf:about="http://purl.obolibrary.org/obo/RO_0000086">
        <rdfs:subPropertyOf rdf:resource="http://purl.obolibrary.org/obo/RO_0000053"/>
        <rdfs:range rdf:resource="http://purl.obolibrary.org/obo/BFO_0000019"/>
        <obo:IAO_0000112 xml:lang="en">this apple has quality this red color</obo:IAO_0000112>
        <obo:IAO_0000115 xml:lang="en">a relation between an independent continuant (the bearer) and a quality, in which the quality specifically depends on the bearer for its existence</obo:IAO_0000115>
        <obo:IAO_0000116 xml:lang="en">A bearer can have many qualities, and its qualities can exist for different periods of time, but none of its qualities can exist when the bearer does not exist.</obo:IAO_0000116>
        <obo:IAO_0000118 xml:lang="en">has_quality</obo:IAO_0000118>
        <rdfs:label xml:lang="en">has quality</rdfs:label>
    </owl:ObjectProperty>
    


    <!-- http://purl.obolibrary.org/obo/RO_0000087 -->

    <owl:ObjectProperty rdf:about="http://purl.obolibrary.org/obo/RO_0000087">
        <rdfs:subPropertyOf rdf:resource="http://purl.obolibrary.org/obo/RO_0000053"/>
        <rdfs:domain rdf:resource="http://purl.obolibrary.org/obo/BFO_0000004"/>
        <rdfs:range rdf:resource="http://purl.obolibrary.org/obo/BFO_0000023"/>
        <obo:IAO_0000112 xml:lang="en">this person has role this investigator role (more colloquially: this person has this role of investigator)</obo:IAO_0000112>
        <obo:IAO_0000115 xml:lang="en">a relation between an independent continuant (the bearer) and a role, in which the role specifically depends on the bearer for its existence</obo:IAO_0000115>
        <obo:IAO_0000116 xml:lang="en">A bearer can have many roles, and its roles can exist for different periods of time, but none of its roles can exist when the bearer does not exist. A role need not be realized at all the times that the role exists.</obo:IAO_0000116>
        <obo:IAO_0000118 xml:lang="en">has_role</obo:IAO_0000118>
        <rdfs:label xml:lang="en">has role</rdfs:label>
    </owl:ObjectProperty>
    


    <!-- http://purl.obolibrary.org/obo/RO_0000091 -->

    <owl:ObjectProperty rdf:about="http://purl.obolibrary.org/obo/RO_0000091">
        <rdfs:subPropertyOf rdf:resource="http://purl.obolibrary.org/obo/RO_0000053"/>
        <owl:inverseOf rdf:resource="http://purl.obolibrary.org/obo/RO_0000092"/>
        <rdfs:domain rdf:resource="http://purl.obolibrary.org/obo/BFO_0000004"/>
        <rdfs:range rdf:resource="http://purl.obolibrary.org/obo/BFO_0000016"/>
        <obo:IAO_0000115 xml:lang="en">a relation between an independent continuant (the bearer) and a disposition, in which the disposition specifically depends on the bearer for its existence</obo:IAO_0000115>
        <rdfs:label xml:lang="en">has disposition</rdfs:label>
    </owl:ObjectProperty>
    


    <!-- http://purl.obolibrary.org/obo/RO_0000092 -->

    <owl:ObjectProperty rdf:about="http://purl.obolibrary.org/obo/RO_0000092">
        <rdfs:subPropertyOf rdf:resource="http://purl.obolibrary.org/obo/RO_0000052"/>
        <obo:IAO_0000115>inverse of has disposition</obo:IAO_0000115>
        <oboInOwl:inSubset rdf:resource="http://purl.obolibrary.org/obo/RO_0002259"/>
        <rdfs:comment>This relation is modeled after the BFO relation of the same name which was in BFO2, but is used in a more restricted sense - specifically, we model this relation as functional (inherited from characteristic-of). Note that this relation is now removed from BFO2020.</rdfs:comment>
        <rdfs:label xml:lang="en">disposition of</rdfs:label>
    </owl:ObjectProperty>
    


    <!-- http://purl.obolibrary.org/obo/RO_0002013 -->

    <owl:ObjectProperty rdf:about="http://purl.obolibrary.org/obo/RO_0002013">
        <rdfs:subPropertyOf rdf:resource="http://purl.obolibrary.org/obo/RO_0002017"/>
        <rdfs:subPropertyOf rdf:resource="http://purl.obolibrary.org/obo/RO_0002334"/>
        <obo:IAO_0000115>A &apos;has regulatory component activity&apos; B if A and B are GO molecular functions (GO_0003674), A has_component B and A is regulated by B.</obo:IAO_0000115>
        <oboInOwl:created_by rdf:resource="https://orcid.org/0000-0002-7073-9172"/>
        <oboInOwl:creation_date rdf:datatype="http://www.w3.org/2001/XMLSchema#dateTime">2017-05-24T09:30:46Z</oboInOwl:creation_date>
        <oboInOwl:hasDbXref>RO:0002013</oboInOwl:hasDbXref>
        <oboInOwl:hasOBONamespace>external</oboInOwl:hasOBONamespace>
        <oboInOwl:id>has_regulatory_component_activity</oboInOwl:id>
        <oboInOwl:shorthand>has_regulatory_component_activity</oboInOwl:shorthand>
        <rdfs:label>has regulatory component activity</rdfs:label>
    </owl:ObjectProperty>
    


    <!-- http://purl.obolibrary.org/obo/RO_0002014 -->

    <owl:ObjectProperty rdf:about="http://purl.obolibrary.org/obo/RO_0002014">
        <rdfs:subPropertyOf rdf:resource="http://purl.obolibrary.org/obo/RO_0002013"/>
        <rdfs:subPropertyOf rdf:resource="http://purl.obolibrary.org/obo/RO_0002335"/>
        <obo:IAO_0000115>A relationship that holds between a GO molecular function and a component of that molecular function that negatively regulates the activity of the whole.  More formally, A &apos;has regulatory component activity&apos; B iff :A and B are GO molecular functions (GO_0003674), A has_component B and A is negatively regulated by B.</obo:IAO_0000115>
        <oboInOwl:created_by rdf:resource="https://orcid.org/0000-0002-7073-9172"/>
        <oboInOwl:creation_date rdf:datatype="http://www.w3.org/2001/XMLSchema#dateTime">2017-05-24T09:31:01Z</oboInOwl:creation_date>
        <oboInOwl:hasDbXref>RO:0002014</oboInOwl:hasDbXref>
        <oboInOwl:hasOBONamespace>external</oboInOwl:hasOBONamespace>
        <oboInOwl:id>has_negative_regulatory_component_activity</oboInOwl:id>
        <oboInOwl:shorthand>has_negative_regulatory_component_activity</oboInOwl:shorthand>
        <rdfs:comment>By convention GO molecular functions are classified by their effector function.  Internal regulatory functions are treated as components.  For example, NMDA glutmate receptor activity is a cation channel activity with positive regulatory component &apos;glutamate binding&apos; and negative regulatory components including &apos;zinc binding&apos; and &apos;magnesium binding&apos;.</rdfs:comment>
        <rdfs:label>has negative regulatory component activity</rdfs:label>
    </owl:ObjectProperty>
    


    <!-- http://purl.obolibrary.org/obo/RO_0002015 -->

    <owl:ObjectProperty rdf:about="http://purl.obolibrary.org/obo/RO_0002015">
        <rdfs:subPropertyOf rdf:resource="http://purl.obolibrary.org/obo/RO_0002013"/>
        <rdfs:subPropertyOf rdf:resource="http://purl.obolibrary.org/obo/RO_0002336"/>
        <obo:IAO_0000115>A relationship that holds between a GO molecular function and a component of that molecular function that positively regulates the activity of the whole.  More formally, A &apos;has regulatory component activity&apos; B iff :A and B are GO molecular functions (GO_0003674), A has_component B and A is positively regulated by B.</obo:IAO_0000115>
        <oboInOwl:created_by rdf:resource="https://orcid.org/0000-0002-7073-9172"/>
        <oboInOwl:creation_date rdf:datatype="http://www.w3.org/2001/XMLSchema#dateTime">2017-05-24T09:31:17Z</oboInOwl:creation_date>
        <rdfs:comment>By convention GO molecular functions are classified by their effector function and internal regulatory functions are treated as components.  So, for example calmodulin has a protein binding activity that has positive regulatory component activity calcium binding activity. Receptor tyrosine kinase activity is a tyrosine kinase activity that has positive regulatory component &apos;ligand binding&apos;.</rdfs:comment>
        <rdfs:label>has positive regulatory component activity</rdfs:label>
    </owl:ObjectProperty>
    


    <!-- http://purl.obolibrary.org/obo/RO_0002017 -->

    <owl:ObjectProperty rdf:about="http://purl.obolibrary.org/obo/RO_0002017">
        <rdfs:subPropertyOf rdf:resource="http://purl.obolibrary.org/obo/RO_0002018"/>
        <oboInOwl:created_by rdf:resource="https://orcid.org/0000-0002-7073-9172"/>
        <oboInOwl:creation_date rdf:datatype="http://www.w3.org/2001/XMLSchema#dateTime">2017-05-24T09:44:33Z</oboInOwl:creation_date>
        <rdfs:comment>A &apos;has component activity&apos; B if A is A and B are molecular functions (GO_0003674) and A has_component B.</rdfs:comment>
        <rdfs:label>has component activity</rdfs:label>
    </owl:ObjectProperty>
    


    <!-- http://purl.obolibrary.org/obo/RO_0002018 -->

    <owl:ObjectProperty rdf:about="http://purl.obolibrary.org/obo/RO_0002018">
        <rdfs:subPropertyOf rdf:resource="http://purl.obolibrary.org/obo/RO_0002180"/>
        <rdfs:domain rdf:resource="http://purl.obolibrary.org/obo/BFO_0000015"/>
        <rdfs:range rdf:resource="http://purl.obolibrary.org/obo/BFO_0000015"/>
        <obo:IAO_0000115>w &apos;has process component&apos; p if p and w are processes,  w &apos;has part&apos; p and w is such that it can be directly disassembled into into n parts p, p2, p3, ..., pn, where these parts are of similar type.</obo:IAO_0000115>
        <oboInOwl:created_by rdf:resource="https://orcid.org/0000-0002-7073-9172"/>
        <oboInOwl:creation_date rdf:datatype="http://www.w3.org/2001/XMLSchema#dateTime">2017-05-24T09:49:21Z</oboInOwl:creation_date>
        <rdfs:label>has component process</rdfs:label>
    </owl:ObjectProperty>
    


    <!-- http://purl.obolibrary.org/obo/RO_0002022 -->

    <owl:ObjectProperty rdf:about="http://purl.obolibrary.org/obo/RO_0002022">
        <rdfs:subPropertyOf rdf:resource="http://purl.obolibrary.org/obo/RO_0002334"/>
        <owl:inverseOf rdf:resource="http://purl.obolibrary.org/obo/RO_0002578"/>
        <oboInOwl:created_by rdf:resource="https://orcid.org/0000-0002-7073-9172"/>
        <oboInOwl:creation_date rdf:datatype="http://www.w3.org/2001/XMLSchema#dateTime">2017-09-17T13:52:24Z</oboInOwl:creation_date>
        <rdfs:comment>Process(P2) is directly regulated by process(P1) iff: P1 regulates P2 via direct physical interaction between an agent executing P1 (or some part of P1) and an agent executing P2 (or some part of P2).  For example, if protein A has protein binding activity(P1) that targets protein B and this binding  regulates the kinase activity (P2) of protein B then P1 directly regulates P2.</rdfs:comment>
        <rdfs:label>directly regulated by</rdfs:label>
    </owl:ObjectProperty>
    <owl:Axiom>
        <owl:annotatedSource rdf:resource="http://purl.obolibrary.org/obo/RO_0002022"/>
        <owl:annotatedProperty rdf:resource="http://www.w3.org/2000/01/rdf-schema#comment"/>
        <owl:annotatedTarget>Process(P2) is directly regulated by process(P1) iff: P1 regulates P2 via direct physical interaction between an agent executing P1 (or some part of P1) and an agent executing P2 (or some part of P2).  For example, if protein A has protein binding activity(P1) that targets protein B and this binding  regulates the kinase activity (P2) of protein B then P1 directly regulates P2.</owl:annotatedTarget>
        <oboInOwl:hasDbXref rdf:resource="https://orcid.org/0000-0002-7073-9172"/>
    </owl:Axiom>
    


    <!-- http://purl.obolibrary.org/obo/RO_0002023 -->

    <owl:ObjectProperty rdf:about="http://purl.obolibrary.org/obo/RO_0002023">
        <rdfs:subPropertyOf rdf:resource="http://purl.obolibrary.org/obo/RO_0002022"/>
        <owl:inverseOf rdf:resource="http://purl.obolibrary.org/obo/RO_0002630"/>
        <obo:IAO_0000115>Process(P2) is directly negatively regulated by process(P1) iff: P1 negatively regulates P2 via direct physical interaction between an agent executing P1 (or some part of P1) and an agent executing P2 (or some part of P2).  For example, if protein A has protein binding activity(P1) that targets protein B and this binding  negatively regulates the kinase activity (P2) of protein B then P2 directly negatively regulated by P1.</obo:IAO_0000115>
        <oboInOwl:created_by rdf:resource="https://orcid.org/0000-0002-7073-9172"/>
        <oboInOwl:creation_date rdf:datatype="http://www.w3.org/2001/XMLSchema#dateTime">2017-09-17T13:52:38Z</oboInOwl:creation_date>
        <rdfs:label>directly negatively regulated by</rdfs:label>
    </owl:ObjectProperty>
    <owl:Axiom>
        <owl:annotatedSource rdf:resource="http://purl.obolibrary.org/obo/RO_0002023"/>
        <owl:annotatedProperty rdf:resource="http://purl.obolibrary.org/obo/IAO_0000115"/>
        <owl:annotatedTarget>Process(P2) is directly negatively regulated by process(P1) iff: P1 negatively regulates P2 via direct physical interaction between an agent executing P1 (or some part of P1) and an agent executing P2 (or some part of P2).  For example, if protein A has protein binding activity(P1) that targets protein B and this binding  negatively regulates the kinase activity (P2) of protein B then P2 directly negatively regulated by P1.</owl:annotatedTarget>
        <oboInOwl:hasDbXref rdf:resource="https://orcid.org/0000-0002-7073-9172"/>
    </owl:Axiom>
    


    <!-- http://purl.obolibrary.org/obo/RO_0002024 -->

    <owl:ObjectProperty rdf:about="http://purl.obolibrary.org/obo/RO_0002024">
        <rdfs:subPropertyOf rdf:resource="http://purl.obolibrary.org/obo/RO_0002022"/>
        <owl:inverseOf rdf:resource="http://purl.obolibrary.org/obo/RO_0002629"/>
        <obo:IAO_0000115>Process(P2) is directly postively regulated by process(P1) iff: P1 positively regulates P2 via direct physical interaction between an agent executing P1 (or some part of P1) and an agent executing P2 (or some part of P2).  For example, if protein A has protein binding activity(P1) that targets protein B and this binding positively regulates the kinase activity (P2) of protein B then P2 is directly postively regulated by P1.</obo:IAO_0000115>
        <oboInOwl:created_by rdf:resource="https://orcid.org/0000-0002-7073-9172"/>
        <oboInOwl:creation_date rdf:datatype="http://www.w3.org/2001/XMLSchema#dateTime">2017-09-17T13:52:47Z</oboInOwl:creation_date>
        <rdfs:label>directly positively regulated by</rdfs:label>
    </owl:ObjectProperty>
    <owl:Axiom>
        <owl:annotatedSource rdf:resource="http://purl.obolibrary.org/obo/RO_0002024"/>
        <owl:annotatedProperty rdf:resource="http://purl.obolibrary.org/obo/IAO_0000115"/>
        <owl:annotatedTarget>Process(P2) is directly postively regulated by process(P1) iff: P1 positively regulates P2 via direct physical interaction between an agent executing P1 (or some part of P1) and an agent executing P2 (or some part of P2).  For example, if protein A has protein binding activity(P1) that targets protein B and this binding positively regulates the kinase activity (P2) of protein B then P2 is directly postively regulated by P1.</owl:annotatedTarget>
        <oboInOwl:hasDbXref rdf:resource="https://orcid.org/0000-0002-7073-9172"/>
    </owl:Axiom>
    


    <!-- http://purl.obolibrary.org/obo/RO_0002025 -->

    <owl:ObjectProperty rdf:about="http://purl.obolibrary.org/obo/RO_0002025">
        <rdfs:subPropertyOf rdf:resource="http://purl.obolibrary.org/obo/RO_0002017"/>
        <rdf:type rdf:resource="http://www.w3.org/2002/07/owl#FunctionalProperty"/>
        <obo:IAO_0000115>A &apos;has effector activity&apos; B if A and B are GO molecular functions (GO_0003674),  A &apos;has component activity&apos; B and B is the effector (output function) of B.  Each compound function has only one effector activity.</obo:IAO_0000115>
        <oboInOwl:created_by rdf:resource="https://orcid.org/0000-0002-7073-9172"/>
        <oboInOwl:creation_date rdf:datatype="http://www.w3.org/2001/XMLSchema#dateTime">2017-09-22T14:14:36Z</oboInOwl:creation_date>
        <rdfs:comment>This relation is designed for constructing compound molecular functions, typically in combination with one or more regulatory component activity relations.</rdfs:comment>
        <rdfs:label>has effector activity</rdfs:label>
    </owl:ObjectProperty>
    <owl:Axiom>
        <owl:annotatedSource rdf:resource="http://purl.obolibrary.org/obo/RO_0002025"/>
        <owl:annotatedProperty rdf:resource="http://purl.obolibrary.org/obo/IAO_0000115"/>
        <owl:annotatedTarget>A &apos;has effector activity&apos; B if A and B are GO molecular functions (GO_0003674),  A &apos;has component activity&apos; B and B is the effector (output function) of B.  Each compound function has only one effector activity.</owl:annotatedTarget>
        <oboInOwl:hasDbXref rdf:resource="https://orcid.org/0000-0002-7073-9172"/>
    </owl:Axiom>
    


    <!-- http://purl.obolibrary.org/obo/RO_0002086 -->

    <owl:ObjectProperty rdf:about="http://purl.obolibrary.org/obo/RO_0002086">
        <rdfs:subPropertyOf rdf:resource="http://purl.obolibrary.org/obo/RO_0002222"/>
        <rdf:type rdf:resource="http://www.w3.org/2002/07/owl#TransitiveProperty"/>
        <obo:IAO_0000117>David Osumi-Sutherland</obo:IAO_0000117>
        <oboInOwl:inSubset rdf:resource="http://purl.obolibrary.org/obo/ro/subsets#ro-eco"/>
        <rdfs:comment xml:lang="en">X ends_after Y iff: end(Y) before_or_simultaneous_with end(X)</rdfs:comment>
        <rdfs:label xml:lang="en">ends after</rdfs:label>
    </owl:ObjectProperty>
    


    <!-- http://purl.obolibrary.org/obo/RO_0002087 -->

    <owl:ObjectProperty rdf:about="http://purl.obolibrary.org/obo/RO_0002087">
        <rdfs:subPropertyOf rdf:resource="http://purl.obolibrary.org/obo/BFO_0000062"/>
        <owl:inverseOf rdf:resource="http://purl.obolibrary.org/obo/RO_0002090"/>
        <obo:IAO_0000117>David Osumi-Sutherland</obo:IAO_0000117>
        <obo:IAO_0000118>starts_at_end_of</obo:IAO_0000118>
        <oboInOwl:hasDbXref>RO:0002087</oboInOwl:hasDbXref>
        <oboInOwl:hasOBONamespace>external</oboInOwl:hasOBONamespace>
        <oboInOwl:id>immediately_preceded_by</oboInOwl:id>
        <oboInOwl:shorthand>immediately_preceded_by</oboInOwl:shorthand>
        <rdfs:comment xml:lang="en">X immediately_preceded_by Y iff: end(X) simultaneous_with start(Y)</rdfs:comment>
        <rdfs:label>immediately preceded by</rdfs:label>
        <rdfs:label xml:lang="en">immediately preceded by</rdfs:label>
    </owl:ObjectProperty>
    


    <!-- http://purl.obolibrary.org/obo/RO_0002090 -->

    <owl:ObjectProperty rdf:about="http://purl.obolibrary.org/obo/RO_0002090">
        <rdfs:subPropertyOf rdf:resource="http://purl.obolibrary.org/obo/BFO_0000063"/>
        <obo:IAO_0000117 rdf:resource="https://orcid.org/0000-0002-7073-9172"/>
        <obo:IAO_0000117>David Osumi-Sutherland</obo:IAO_0000117>
        <obo:IAO_0000118>ends_at_start_of</obo:IAO_0000118>
        <obo:IAO_0000118>meets</obo:IAO_0000118>
        <obo:RO_0002575 rdf:resource="http://purl.obolibrary.org/obo/BFO_0000063"/>
        <oboInOwl:hasDbXref>RO:0002090</oboInOwl:hasDbXref>
        <oboInOwl:hasOBONamespace>external</oboInOwl:hasOBONamespace>
        <oboInOwl:id>immediately_precedes</oboInOwl:id>
        <oboInOwl:inSubset rdf:resource="http://purl.obolibrary.org/obo/ro/subsets#ro-eco"/>
        <oboInOwl:shorthand>immediately_precedes</oboInOwl:shorthand>
        <rdfs:comment xml:lang="en">X immediately_precedes_Y iff: end(X) simultaneous_with start(Y)</rdfs:comment>
        <rdfs:label>immediately precedes</rdfs:label>
        <rdfs:label xml:lang="en">immediately precedes</rdfs:label>
    </owl:ObjectProperty>
    


    <!-- http://purl.obolibrary.org/obo/RO_0002131 -->

    <owl:ObjectProperty rdf:about="http://purl.obolibrary.org/obo/RO_0002131">
        <rdfs:subPropertyOf rdf:resource="http://purl.obolibrary.org/obo/RO_0002323"/>
        <rdf:type rdf:resource="http://www.w3.org/2002/07/owl#SymmetricProperty"/>
        <owl:propertyChainAxiom rdf:parseType="Collection">
            <rdf:Description rdf:about="http://purl.obolibrary.org/obo/BFO_0000050"/>
            <rdf:Description rdf:about="http://purl.obolibrary.org/obo/BFO_0000050"/>
        </owl:propertyChainAxiom>
        <owl:propertyChainAxiom rdf:parseType="Collection">
            <rdf:Description rdf:about="http://purl.obolibrary.org/obo/BFO_0000051"/>
            <rdf:Description rdf:about="http://purl.obolibrary.org/obo/BFO_0000050"/>
        </owl:propertyChainAxiom>
        <owl:propertyChainAxiom rdf:parseType="Collection">
            <rdf:Description rdf:about="http://purl.obolibrary.org/obo/BFO_0000051"/>
            <rdf:Description rdf:about="http://purl.obolibrary.org/obo/RO_0002131"/>
        </owl:propertyChainAxiom>
        <owl:propertyChainAxiom rdf:parseType="Collection">
            <rdf:Description rdf:about="http://purl.obolibrary.org/obo/RO_0002131"/>
            <rdf:Description rdf:about="http://purl.obolibrary.org/obo/BFO_0000050"/>
        </owl:propertyChainAxiom>
        <obo:IAO_0000114 rdf:resource="http://purl.obolibrary.org/obo/IAO_0000125"/>
        <obo:IAO_0000115>x overlaps y if and only if there exists some z such that x has part z and z part of y</obo:IAO_0000115>
        <obo:IAO_0000424>http://purl.obolibrary.org/obo/BFO_0000051 some (http://purl.obolibrary.org/obo/BFO_0000050 some ?Y)</obo:IAO_0000424>
        <obo:RO_0001900 rdf:resource="http://purl.obolibrary.org/obo/RO_0001901"/>
        <oboInOwl:hasDbXref>RO:0002131</oboInOwl:hasDbXref>
        <oboInOwl:hasOBONamespace>external</oboInOwl:hasOBONamespace>
        <oboInOwl:id>overlaps</oboInOwl:id>
        <oboInOwl:inSubset rdf:resource="http://purl.obolibrary.org/obo/valid_for_go_annotation_extension"/>
        <oboInOwl:inSubset rdf:resource="http://purl.obolibrary.org/obo/valid_for_gocam"/>
        <oboInOwl:inSubset rdf:resource="http://purl.obolibrary.org/obo/ro/subsets#ro-eco"/>
        <oboInOwl:shorthand>overlaps</oboInOwl:shorthand>
        <rdfs:label>overlaps</rdfs:label>
        <rdfs:label xml:lang="en">overlaps</rdfs:label>
    </owl:ObjectProperty>
    <owl:Axiom>
        <owl:annotatedSource rdf:resource="http://purl.obolibrary.org/obo/RO_0002131"/>
        <owl:annotatedProperty rdf:resource="http://www.w3.org/2002/07/owl#propertyChainAxiom"/>
        <owl:annotatedTarget rdf:parseType="Collection">
            <rdf:Description rdf:about="http://purl.obolibrary.org/obo/BFO_0000051"/>
            <rdf:Description rdf:about="http://purl.obolibrary.org/obo/BFO_0000050"/>
        </owl:annotatedTarget>
        <obo:RO_0002582 rdf:datatype="http://www.w3.org/2001/XMLSchema#boolean">true</obo:RO_0002582>
    </owl:Axiom>
    


    <!-- http://purl.obolibrary.org/obo/RO_0002160 -->

    <owl:ObjectProperty rdf:about="http://purl.obolibrary.org/obo/RO_0002160">
        <rdfs:subPropertyOf rdf:resource="http://purl.obolibrary.org/obo/RO_0002162"/>
        <obo:IAO_0000115>x only in taxon y if and only if x is in taxon y, and there is no other organism z such that y!=z a and x is in taxon z.</obo:IAO_0000115>
        <oboInOwl:hasDbXref>RO:0002160</oboInOwl:hasDbXref>
        <oboInOwl:hasOBONamespace>plant_ontology</oboInOwl:hasOBONamespace>
        <oboInOwl:id>only_in_taxon</oboInOwl:id>
        <oboInOwl:shorthand>only_in_taxon</oboInOwl:shorthand>
        <rdfs:label>only in taxon</rdfs:label>
        <rdfs:label>only_in_taxon</rdfs:label>
    </owl:ObjectProperty>
    


    <!-- http://purl.obolibrary.org/obo/RO_0002162 -->

    <owl:ObjectProperty rdf:about="http://purl.obolibrary.org/obo/RO_0002162">
        <rdfs:subPropertyOf rdf:resource="http://purl.obolibrary.org/obo/RO_0002320"/>
        <rdfs:range rdf:resource="http://purl.obolibrary.org/obo/OBI_0100026"/>
        <owl:propertyChainAxiom rdf:parseType="Collection">
            <rdf:Description rdf:about="http://purl.obolibrary.org/obo/BFO_0000050"/>
            <rdf:Description rdf:about="http://purl.obolibrary.org/obo/RO_0002162"/>
        </owl:propertyChainAxiom>
        <owl:propertyChainAxiom rdf:parseType="Collection">
            <rdf:Description rdf:about="http://purl.obolibrary.org/obo/BFO_0000051"/>
            <rdf:Description rdf:about="http://purl.obolibrary.org/obo/RO_0002162"/>
        </owl:propertyChainAxiom>
        <owl:propertyChainAxiom rdf:parseType="Collection">
            <rdf:Description rdf:about="http://purl.obolibrary.org/obo/RO_0002202"/>
            <rdf:Description rdf:about="http://purl.obolibrary.org/obo/RO_0002162"/>
        </owl:propertyChainAxiom>
        <owl:propertyChainAxiom rdf:parseType="Collection">
            <rdf:Description rdf:about="http://purl.obolibrary.org/obo/RO_0002215"/>
            <rdf:Description rdf:about="http://purl.obolibrary.org/obo/RO_0002162"/>
        </owl:propertyChainAxiom>
        <owl:propertyChainAxiom rdf:parseType="Collection">
            <rdf:Description rdf:about="http://purl.obolibrary.org/obo/RO_0002254"/>
            <rdf:Description rdf:about="http://purl.obolibrary.org/obo/RO_0002162"/>
        </owl:propertyChainAxiom>
        <obo:IAO_0000115>x is in taxon y if an only if y is an organism, and the relationship between x and y is one of: part of (reflexive), developmentally preceded by, derives from, secreted by, expressed.</obo:IAO_0000115>
        <rdfs:label>in taxon</rdfs:label>
    </owl:ObjectProperty>
    


    <!-- http://purl.obolibrary.org/obo/RO_0002170 -->

    <owl:ObjectProperty rdf:about="http://purl.obolibrary.org/obo/RO_0002170">
        <rdfs:subPropertyOf rdf:resource="http://purl.obolibrary.org/obo/RO_0002323"/>
        <rdfs:domain>
            <owl:Restriction>
                <owl:onProperty rdf:resource="http://purl.obolibrary.org/obo/BFO_0000050"/>
                <owl:someValuesFrom rdf:resource="http://purl.obolibrary.org/obo/RO_0002577"/>
            </owl:Restriction>
        </rdfs:domain>
        <rdfs:range>
            <owl:Restriction>
                <owl:onProperty rdf:resource="http://purl.obolibrary.org/obo/BFO_0000050"/>
                <owl:someValuesFrom rdf:resource="http://purl.obolibrary.org/obo/RO_0002577"/>
            </owl:Restriction>
        </rdfs:range>
        <obo:IAO_0000112>a &apos;toe distal phalanx bone&apos; that is connected to a &apos;toe medial phalanx bone&apos; (an interphalangeal joint *connects* these two bones).</obo:IAO_0000112>
        <obo:IAO_0000115>a is connected to b if and only if a and b are discrete structure, and there exists some connecting structure c, such that c connects a and b</obo:IAO_0000115>
        <obo:IAO_0000119 rdf:resource="http://www.ncbi.nlm.nih.gov/pubmed/22293552"/>
        <rdfs:label xml:lang="en">connected to</rdfs:label>
        <rdfs:seeAlso rdf:datatype="http://www.w3.org/2001/XMLSchema#anyURI">https://github.com/obophenotype/uberon/wiki/Connectivity-Design-Pattern</rdfs:seeAlso>
        <rdfs:seeAlso rdf:datatype="http://www.w3.org/2001/XMLSchema#anyURI">https://github.com/obophenotype/uberon/wiki/Modeling-articulations-Design-Pattern</rdfs:seeAlso>
    </owl:ObjectProperty>
    


    <!-- http://purl.obolibrary.org/obo/RO_0002177 -->

    <owl:ObjectProperty rdf:about="http://purl.obolibrary.org/obo/RO_0002177">
        <rdfs:subPropertyOf rdf:resource="http://purl.obolibrary.org/obo/RO_0002323"/>
        <rdfs:subPropertyOf rdf:resource="http://purl.obolibrary.org/obo/RO_0002567"/>
        <rdfs:domain rdf:resource="http://purl.obolibrary.org/obo/UBERON_0000061"/>
        <rdfs:range rdf:resource="http://purl.obolibrary.org/obo/UBERON_0000061"/>
        <owl:propertyChainAxiom rdf:parseType="Collection">
            <rdf:Description rdf:about="http://purl.obolibrary.org/obo/RO_0002371"/>
            <rdf:Description rdf:about="http://purl.obolibrary.org/obo/BFO_0000050"/>
        </owl:propertyChainAxiom>
        <obo:IAO_0000115>a is attached to part of b if a is attached to b, or a is attached to some p, where p is part of b.</obo:IAO_0000115>
        <obo:IAO_0000589>attached to part of (anatomical structure to anatomical structure)</obo:IAO_0000589>
        <rdfs:label xml:lang="en">attached to part of</rdfs:label>
    </owl:ObjectProperty>
    <owl:Axiom>
        <owl:annotatedSource rdf:resource="http://purl.obolibrary.org/obo/RO_0002177"/>
        <owl:annotatedProperty rdf:resource="http://www.w3.org/2002/07/owl#propertyChainAxiom"/>
        <owl:annotatedTarget rdf:parseType="Collection">
            <rdf:Description rdf:about="http://purl.obolibrary.org/obo/RO_0002371"/>
            <rdf:Description rdf:about="http://purl.obolibrary.org/obo/BFO_0000050"/>
        </owl:annotatedTarget>
        <obo:RO_0002582 rdf:datatype="http://www.w3.org/2001/XMLSchema#boolean">true</obo:RO_0002582>
    </owl:Axiom>
    


    <!-- http://purl.obolibrary.org/obo/RO_0002180 -->

    <owl:ObjectProperty rdf:about="http://purl.obolibrary.org/obo/RO_0002180">
        <rdfs:subPropertyOf rdf:resource="http://purl.obolibrary.org/obo/BFO_0000051"/>
        <obo:IAO_0000114 rdf:resource="http://purl.obolibrary.org/obo/IAO_0000125"/>
        <obo:IAO_0000115>w &apos;has component&apos; p if w &apos;has part&apos; p and w is such that it can be directly disassembled into into n parts p, p2, p3, ..., pn, where these parts are of similar type.</obo:IAO_0000115>
        <obo:IAO_0000116>The definition of &apos;has component&apos; is still under discussion. The challenge is in providing a definition that does not imply transitivity.</obo:IAO_0000116>
        <obo:IAO_0000232 xml:lang="en">For use in recording has_part with a cardinality constraint, because OWL does not permit cardinality constraints to be used in combination with transitive object properties. In situations where you would want to say something like &apos;has part exactly 5 digit, you would instead use has_component exactly 5 digit.</obo:IAO_0000232>
        <obo:RO_0001900 rdf:resource="http://purl.obolibrary.org/obo/RO_0001901"/>
        <oboInOwl:hasDbXref>RO:0002180</oboInOwl:hasDbXref>
        <oboInOwl:hasOBONamespace>external</oboInOwl:hasOBONamespace>
        <oboInOwl:id>has_component</oboInOwl:id>
        <oboInOwl:inSubset rdf:resource="http://purl.obolibrary.org/obo/ro/subsets#ro-eco"/>
        <oboInOwl:shorthand>has_component</oboInOwl:shorthand>
        <rdfs:label>has component</rdfs:label>
        <rdfs:label xml:lang="en">has component</rdfs:label>
        <rdfs:seeAlso rdf:resource="http://ontologydesignpatterns.org/wiki/Submissions:Componency"/>
    </owl:ObjectProperty>
    


    <!-- http://purl.obolibrary.org/obo/RO_0002202 -->

    <owl:ObjectProperty rdf:about="http://purl.obolibrary.org/obo/RO_0002202">
        <rdfs:subPropertyOf rdf:resource="http://purl.obolibrary.org/obo/RO_0002258"/>
        <owl:inverseOf rdf:resource="http://purl.obolibrary.org/obo/RO_0002203"/>
        <rdf:type rdf:resource="http://www.w3.org/2002/07/owl#TransitiveProperty"/>
        <rdfs:domain rdf:resource="http://purl.obolibrary.org/obo/BFO_0000004"/>
        <rdfs:range rdf:resource="http://purl.obolibrary.org/obo/BFO_0000004"/>
        <obo:IAO_0000115>x develops from y if and only if either (a) x directly develops from y or (b) there exists some z such that x directly develops from z and z develops from y</obo:IAO_0000115>
        <oboInOwl:hasDbXref>RO:0002202</oboInOwl:hasDbXref>
        <oboInOwl:hasOBONamespace>plant_ontology</oboInOwl:hasOBONamespace>
        <oboInOwl:id>develops_from</oboInOwl:id>
        <oboInOwl:shorthand>develops_from</oboInOwl:shorthand>
        <rdfs:label xml:lang="en">develops from</rdfs:label>
        <rdfs:label>develops_from</rdfs:label>
    </owl:ObjectProperty>
    


    <!-- http://purl.obolibrary.org/obo/RO_0002203 -->

    <owl:ObjectProperty rdf:about="http://purl.obolibrary.org/obo/RO_0002203">
        <rdfs:subPropertyOf rdf:resource="http://purl.obolibrary.org/obo/RO_0002286"/>
        <rdfs:subPropertyOf rdf:resource="http://purl.obolibrary.org/obo/RO_0002387"/>
        <rdfs:subPropertyOf rdf:resource="http://purl.obolibrary.org/obo/RO_0002388"/>
        <rdf:type rdf:resource="http://www.w3.org/2002/07/owl#TransitiveProperty"/>
        <obo:IAO_0000115>inverse of develops from</obo:IAO_0000115>
        <rdfs:label xml:lang="en">develops into</rdfs:label>
    </owl:ObjectProperty>
    


    <!-- http://purl.obolibrary.org/obo/RO_0002211 -->

    <owl:ObjectProperty rdf:about="http://purl.obolibrary.org/obo/RO_0002211">
        <rdfs:subPropertyOf rdf:resource="http://purl.obolibrary.org/obo/RO_0002411"/>
        <owl:inverseOf rdf:resource="http://purl.obolibrary.org/obo/RO_0002334"/>
        <rdf:type rdf:resource="http://www.w3.org/2002/07/owl#TransitiveProperty"/>
        <rdfs:domain rdf:resource="http://purl.obolibrary.org/obo/BFO_0000015"/>
        <rdfs:range rdf:resource="http://purl.obolibrary.org/obo/BFO_0000015"/>
        <owl:propertyChainAxiom rdf:parseType="Collection">
            <rdf:Description rdf:about="http://purl.obolibrary.org/obo/RO_0002211"/>
            <rdf:Description rdf:about="http://purl.obolibrary.org/obo/RO_0002025"/>
        </owl:propertyChainAxiom>
        <owl:propertyChainAxiom rdf:parseType="Collection">
            <rdf:Description rdf:about="http://purl.obolibrary.org/obo/RO_0002230"/>
            <rdf:Description rdf:about="http://purl.obolibrary.org/obo/RO_0002211"/>
        </owl:propertyChainAxiom>
        <owl:propertyChainAxiom rdf:parseType="Collection">
            <rdf:Description rdf:about="http://purl.obolibrary.org/obo/RO_0002578"/>
            <rdf:Description rdf:about="http://purl.obolibrary.org/obo/RO_0002578"/>
        </owl:propertyChainAxiom>
        <obo:IAO_0000115>p regulates q iff p is causally upstream of q, the execution of p is not constant and varies according to specific conditions, and p influences the rate or magnitude of execution of q due to an effect either on some enabler of q or some enabler of a part of q.</obo:IAO_0000115>
        <obo:IAO_0000117 rdf:resource="https://orcid.org/0000-0001-7476-6306"/>
        <obo:IAO_0000117 rdf:resource="https://orcid.org/0000-0002-3837-8864"/>
        <obo:IAO_0000117 rdf:resource="https://orcid.org/0000-0002-6601-2165"/>
        <obo:IAO_0000119 rdf:resource="http://purl.obolibrary.org/obo/ro/docs/causal-relations"/>
        <obo:IAO_0000119>GO</obo:IAO_0000119>
        <obo:IAO_0000232>Regulation precludes parthood; the regulatory process may not be within the regulated process.</obo:IAO_0000232>
        <obo:IAO_0000589>regulates (processual)</obo:IAO_0000589>
        <obo:IAO_0000600 rdf:datatype="http://www.w3.org/2001/XMLSchema#boolean">false</obo:IAO_0000600>
        <oboInOwl:hasDbXref>RO:0002211</oboInOwl:hasDbXref>
        <oboInOwl:hasOBONamespace>external</oboInOwl:hasOBONamespace>
        <oboInOwl:id>regulates</oboInOwl:id>
        <oboInOwl:inSubset rdf:resource="http://purl.obolibrary.org/obo/valid_for_go_annotation_extension"/>
        <oboInOwl:inSubset rdf:resource="http://purl.obolibrary.org/obo/valid_for_go_ontology"/>
        <oboInOwl:inSubset rdf:resource="http://purl.obolibrary.org/obo/valid_for_gocam"/>
        <oboInOwl:shorthand>regulates</oboInOwl:shorthand>
        <rdfs:label>regulates</rdfs:label>
        <rdfs:label xml:lang="en">regulates</rdfs:label>
    </owl:ObjectProperty>
    


    <!-- http://purl.obolibrary.org/obo/RO_0002212 -->

    <owl:ObjectProperty rdf:about="http://purl.obolibrary.org/obo/RO_0002212">
        <rdfs:subPropertyOf rdf:resource="http://purl.obolibrary.org/obo/RO_0002211"/>
        <rdfs:subPropertyOf rdf:resource="http://purl.obolibrary.org/obo/RO_0002305"/>
        <owl:inverseOf rdf:resource="http://purl.obolibrary.org/obo/RO_0002335"/>
        <owl:propertyChainAxiom rdf:parseType="Collection">
            <rdf:Description rdf:about="http://purl.obolibrary.org/obo/RO_0002230"/>
            <rdf:Description rdf:about="http://purl.obolibrary.org/obo/RO_0002212"/>
        </owl:propertyChainAxiom>
        <obo:IAO_0000115>p negatively regulates q iff p regulates q, and p decreases the rate or magnitude of execution of q.</obo:IAO_0000115>
        <obo:IAO_0000117 rdf:resource="https://orcid.org/0000-0002-6601-2165"/>
        <obo:IAO_0000119 rdf:resource="http://purl.obolibrary.org/obo/ro/docs/causal-relations"/>
        <obo:IAO_0000589>negatively regulates (process to process)</obo:IAO_0000589>
        <obo:RO_0004050 rdf:resource="http://purl.obolibrary.org/obo/RO_0002211"/>
        <oboInOwl:hasDbXref>RO:0002212</oboInOwl:hasDbXref>
        <oboInOwl:hasOBONamespace>external</oboInOwl:hasOBONamespace>
        <oboInOwl:id>negatively_regulates</oboInOwl:id>
        <oboInOwl:inSubset rdf:resource="http://purl.obolibrary.org/obo/valid_for_go_annotation_extension"/>
        <oboInOwl:inSubset rdf:resource="http://purl.obolibrary.org/obo/valid_for_go_ontology"/>
        <oboInOwl:inSubset rdf:resource="http://purl.obolibrary.org/obo/valid_for_gocam"/>
        <oboInOwl:shorthand>negatively_regulates</oboInOwl:shorthand>
        <rdfs:label>negatively regulates</rdfs:label>
        <rdfs:label xml:lang="en">negatively regulates</rdfs:label>
    </owl:ObjectProperty>
    


    <!-- http://purl.obolibrary.org/obo/RO_0002213 -->

    <owl:ObjectProperty rdf:about="http://purl.obolibrary.org/obo/RO_0002213">
        <rdfs:subPropertyOf rdf:resource="http://purl.obolibrary.org/obo/RO_0002211"/>
        <rdfs:subPropertyOf rdf:resource="http://purl.obolibrary.org/obo/RO_0002304"/>
        <owl:inverseOf rdf:resource="http://purl.obolibrary.org/obo/RO_0002336"/>
        <rdf:type rdf:resource="http://www.w3.org/2002/07/owl#TransitiveProperty"/>
        <owl:propertyChainAxiom rdf:parseType="Collection">
            <rdf:Description rdf:about="http://purl.obolibrary.org/obo/RO_0002212"/>
            <rdf:Description rdf:about="http://purl.obolibrary.org/obo/RO_0002212"/>
        </owl:propertyChainAxiom>
        <owl:propertyChainAxiom rdf:parseType="Collection">
            <rdf:Description rdf:about="http://purl.obolibrary.org/obo/RO_0002230"/>
            <rdf:Description rdf:about="http://purl.obolibrary.org/obo/RO_0002213"/>
        </owl:propertyChainAxiom>
        <obo:IAO_0000115>p positively regulates q iff p regulates q, and p increases the rate or magnitude of execution of q.</obo:IAO_0000115>
        <obo:IAO_0000117 rdf:resource="https://orcid.org/0000-0002-6601-2165"/>
        <obo:IAO_0000119 rdf:resource="http://purl.obolibrary.org/obo/ro/docs/causal-relations"/>
        <obo:IAO_0000589>positively regulates (process to process)</obo:IAO_0000589>
        <obo:RO_0004049 rdf:resource="http://purl.obolibrary.org/obo/RO_0002211"/>
        <oboInOwl:hasDbXref>RO:0002213</oboInOwl:hasDbXref>
        <oboInOwl:hasOBONamespace>external</oboInOwl:hasOBONamespace>
        <oboInOwl:id>positively_regulates</oboInOwl:id>
        <oboInOwl:inSubset rdf:resource="http://purl.obolibrary.org/obo/valid_for_go_annotation_extension"/>
        <oboInOwl:inSubset rdf:resource="http://purl.obolibrary.org/obo/valid_for_go_ontology"/>
        <oboInOwl:inSubset rdf:resource="http://purl.obolibrary.org/obo/valid_for_gocam"/>
        <oboInOwl:shorthand>positively_regulates</oboInOwl:shorthand>
        <rdfs:label>positively regulates</rdfs:label>
        <rdfs:label xml:lang="en">positively regulates</rdfs:label>
    </owl:ObjectProperty>
    


    <!-- http://purl.obolibrary.org/obo/RO_0002215 -->

    <owl:ObjectProperty rdf:about="http://purl.obolibrary.org/obo/RO_0002215">
        <rdfs:subPropertyOf rdf:resource="http://purl.obolibrary.org/obo/RO_0002216"/>
        <rdfs:domain rdf:resource="http://purl.obolibrary.org/obo/BFO_0000004"/>
        <rdfs:range rdf:resource="http://purl.obolibrary.org/obo/BFO_0000015"/>
        <obo:IAO_0000112>mechanosensory neuron capable of detection of mechanical stimulus involved in sensory perception (GO:0050974)</obo:IAO_0000112>
        <obo:IAO_0000112>osteoclast SubClassOf &apos;capable of&apos; some &apos;bone resorption&apos;</obo:IAO_0000112>
        <obo:IAO_0000115>A relation between a material entity (such as a cell) and a process, in which the material entity has the ability to carry out the process. </obo:IAO_0000115>
        <obo:IAO_0000117 rdf:resource="https://orcid.org/0000-0002-6601-2165"/>
        <obo:IAO_0000118>has function realized in</obo:IAO_0000118>
        <obo:IAO_0000119 rdf:resource="http://www.ncbi.nlm.nih.gov/pubmed/20123131"/>
        <obo:IAO_0000119 rdf:resource="http://www.ncbi.nlm.nih.gov/pubmed/21208450"/>
        <obo:IAO_0000232>For compatibility with BFO, this relation has a shortcut definition in which the expression &quot;capable of some P&quot; expands to &quot;bearer_of (some realized_by only P)&quot;.</obo:IAO_0000232>
        <oboInOwl:hasDbXref>RO:0002215</oboInOwl:hasDbXref>
        <oboInOwl:hasOBONamespace>external</oboInOwl:hasOBONamespace>
        <oboInOwl:id>capable_of</oboInOwl:id>
        <oboInOwl:inSubset rdf:resource="http://purl.obolibrary.org/obo/ro/subsets#ro-eco"/>
        <oboInOwl:shorthand>capable_of</oboInOwl:shorthand>
        <rdfs:label>capable of</rdfs:label>
        <rdfs:label xml:lang="en">capable of</rdfs:label>
    </owl:ObjectProperty>
    


    <!-- http://purl.obolibrary.org/obo/RO_0002216 -->

    <owl:ObjectProperty rdf:about="http://purl.obolibrary.org/obo/RO_0002216">
        <rdfs:subPropertyOf rdf:resource="http://purl.obolibrary.org/obo/RO_0002328"/>
        <rdfs:subPropertyOf rdf:resource="http://purl.obolibrary.org/obo/RO_0002500"/>
        <owl:propertyChainAxiom rdf:parseType="Collection">
            <rdf:Description rdf:about="http://purl.obolibrary.org/obo/RO_0002215"/>
            <rdf:Description rdf:about="http://purl.obolibrary.org/obo/BFO_0000050"/>
        </owl:propertyChainAxiom>
        <obo:IAO_0000115>c stands in this relationship to p if and only if there exists some p&apos; such that c is capable_of p&apos;, and p&apos; is part_of p.</obo:IAO_0000115>
        <obo:IAO_0000117 rdf:resource="https://orcid.org/0000-0002-6601-2165"/>
        <obo:IAO_0000118>has function in</obo:IAO_0000118>
        <oboInOwl:hasDbXref>RO:0002216</oboInOwl:hasDbXref>
        <oboInOwl:hasOBONamespace>external</oboInOwl:hasOBONamespace>
        <oboInOwl:id>capable_of_part_of</oboInOwl:id>
        <oboInOwl:shorthand>capable_of_part_of</oboInOwl:shorthand>
        <rdfs:label>capable of part of</rdfs:label>
        <rdfs:label xml:lang="en">capable of part of</rdfs:label>
        <rdfs:seeAlso rdf:resource="http://purl.obolibrary.org/obo/ro/docs/reflexivity/"/>
    </owl:ObjectProperty>
    <owl:Axiom>
        <owl:annotatedSource rdf:resource="http://purl.obolibrary.org/obo/RO_0002216"/>
        <owl:annotatedProperty rdf:resource="http://www.w3.org/2002/07/owl#propertyChainAxiom"/>
        <owl:annotatedTarget rdf:parseType="Collection">
            <rdf:Description rdf:about="http://purl.obolibrary.org/obo/RO_0002215"/>
            <rdf:Description rdf:about="http://purl.obolibrary.org/obo/BFO_0000050"/>
        </owl:annotatedTarget>
        <obo:RO_0002582 rdf:datatype="http://www.w3.org/2001/XMLSchema#boolean">true</obo:RO_0002582>
    </owl:Axiom>
    


    <!-- http://purl.obolibrary.org/obo/RO_0002222 -->

    <owl:ObjectProperty rdf:about="http://purl.obolibrary.org/obo/RO_0002222">
        <rdfs:domain rdf:resource="http://purl.obolibrary.org/obo/BFO_0000003"/>
        <rdfs:range rdf:resource="http://purl.obolibrary.org/obo/BFO_0000003"/>
        <obo:IAO_0000114 rdf:resource="http://purl.obolibrary.org/obo/IAO_0000125"/>
        <obo:IAO_0000117 rdf:resource="https://orcid.org/0000-0002-6601-2165"/>
        <obo:IAO_0000119 rdf:resource="https://en.wikipedia.org/wiki/Allen%27s_interval_algebra"/>
        <obo:IAO_0000232>Do not use this relation directly. It is ended as a grouping for relations between occurrents involving the relative timing of their starts and ends.</obo:IAO_0000232>
        <dcterms:source rdf:datatype="http://www.w3.org/2001/XMLSchema#anyURI">https://docs.google.com/document/d/1kBv1ep_9g3sTR-SD3jqzFqhuwo9TPNF-l-9fUDbO6rM/edit?pli=1</dcterms:source>
        <oboInOwl:inSubset rdf:resource="http://purl.obolibrary.org/obo/ro/subsets#ro-eco"/>
        <rdfs:comment>A relation that holds between two occurrents. This is a grouping relation that collects together all the Allen relations.</rdfs:comment>
        <rdfs:label xml:lang="en">temporally related to</rdfs:label>
    </owl:ObjectProperty>
    


    <!-- http://purl.obolibrary.org/obo/RO_0002229 -->

    <owl:ObjectProperty rdf:about="http://purl.obolibrary.org/obo/RO_0002229">
        <rdfs:subPropertyOf rdf:resource="http://purl.obolibrary.org/obo/BFO_0000050"/>
        <rdfs:subPropertyOf rdf:resource="http://purl.obolibrary.org/obo/RO_0002222"/>
        <owl:inverseOf rdf:resource="http://purl.obolibrary.org/obo/RO_0002230"/>
        <obo:IAO_0000114 rdf:resource="http://purl.obolibrary.org/obo/IAO_0000125"/>
        <obo:IAO_0000115>inverse of ends with</obo:IAO_0000115>
        <obo:IAO_0000117 rdf:resource="https://orcid.org/0000-0002-6601-2165"/>
        <obo:IAO_0000117>Chris Mungall</obo:IAO_0000117>
        <oboInOwl:inSubset rdf:resource="http://purl.obolibrary.org/obo/ro/subsets#ro-eco"/>
        <rdfs:label xml:lang="en">ends</rdfs:label>
    </owl:ObjectProperty>
    


    <!-- http://purl.obolibrary.org/obo/RO_0002230 -->

    <owl:ObjectProperty rdf:about="http://purl.obolibrary.org/obo/RO_0002230">
        <rdfs:subPropertyOf rdf:resource="http://purl.obolibrary.org/obo/BFO_0000051"/>
        <rdfs:subPropertyOf rdf:resource="http://purl.obolibrary.org/obo/RO_0002222"/>
        <rdf:type rdf:resource="http://www.w3.org/2002/07/owl#TransitiveProperty"/>
        <obo:IAO_0000114 rdf:resource="http://purl.obolibrary.org/obo/IAO_0000125"/>
        <obo:IAO_0000115>x ends with y if and only if x has part y and the time point at which x ends is equivalent to the time point at which y ends. Formally: α(y) &gt; α(x) ∧ ω(y) = ω(x), where α is a function that maps a process to a start point, and ω is a function that maps a process to an end point.</obo:IAO_0000115>
        <obo:IAO_0000117 rdf:resource="https://orcid.org/0000-0002-6601-2165"/>
        <obo:IAO_0000117>Chris Mungall</obo:IAO_0000117>
        <obo:IAO_0000118>finished by</obo:IAO_0000118>
        <oboInOwl:hasDbXref>RO:0002230</oboInOwl:hasDbXref>
        <oboInOwl:hasOBONamespace>external</oboInOwl:hasOBONamespace>
        <oboInOwl:id>ends_with</oboInOwl:id>
        <oboInOwl:inSubset rdf:resource="http://purl.obolibrary.org/obo/ro/subsets#ro-eco"/>
        <oboInOwl:shorthand>ends_with</oboInOwl:shorthand>
        <rdfs:label>ends with</rdfs:label>
        <rdfs:label xml:lang="en">ends with</rdfs:label>
    </owl:ObjectProperty>
    


    <!-- http://purl.obolibrary.org/obo/RO_0002233 -->

    <owl:ObjectProperty rdf:about="http://purl.obolibrary.org/obo/RO_0002233">
        <rdfs:subPropertyOf rdf:resource="http://purl.obolibrary.org/obo/RO_0000057"/>
        <owl:inverseOf rdf:resource="http://purl.obolibrary.org/obo/RO_0002352"/>
        <rdfs:domain rdf:resource="http://purl.obolibrary.org/obo/BFO_0000015"/>
        <obo:IAO_0000114 rdf:resource="http://purl.obolibrary.org/obo/IAO_0000125"/>
        <obo:IAO_0000115>p has input c iff: p is a process, c is a material entity, c is a participant in p, c is present at the start of p, and the state of c is modified during p.</obo:IAO_0000115>
        <obo:IAO_0000117 rdf:resource="https://orcid.org/0000-0002-6601-2165"/>
        <obo:IAO_0000118>consumes</obo:IAO_0000118>
        <oboInOwl:hasDbXref>RO:0002233</oboInOwl:hasDbXref>
        <oboInOwl:hasOBONamespace>external</oboInOwl:hasOBONamespace>
        <oboInOwl:id>has_input</oboInOwl:id>
        <oboInOwl:inSubset rdf:resource="http://purl.obolibrary.org/obo/valid_for_go_annotation_extension"/>
        <oboInOwl:inSubset rdf:resource="http://purl.obolibrary.org/obo/valid_for_go_ontology"/>
        <oboInOwl:inSubset rdf:resource="http://purl.obolibrary.org/obo/valid_for_gocam"/>
        <oboInOwl:inSubset rdf:resource="http://purl.obolibrary.org/obo/ro/subsets#ro-eco"/>
        <oboInOwl:shorthand>has_input</oboInOwl:shorthand>
        <rdfs:label>has input</rdfs:label>
        <rdfs:label xml:lang="en">has input</rdfs:label>
        <rdfs:seeAlso rdf:datatype="http://www.w3.org/2001/XMLSchema#anyURI">https://wiki.geneontology.org/Has_input</rdfs:seeAlso>
    </owl:ObjectProperty>
    


    <!-- http://purl.obolibrary.org/obo/RO_0002254 -->

    <owl:ObjectProperty rdf:about="http://purl.obolibrary.org/obo/RO_0002254">
        <rdfs:subPropertyOf rdf:resource="http://purl.obolibrary.org/obo/RO_0002258"/>
        <owl:inverseOf rdf:resource="http://purl.obolibrary.org/obo/RO_0002255"/>
        <rdfs:domain rdf:resource="http://purl.obolibrary.org/obo/UBERON_0001062"/>
        <rdfs:range rdf:resource="http://purl.obolibrary.org/obo/UBERON_0001062"/>
        <owl:propertyChainAxiom rdf:parseType="Collection">
            <rdf:Description rdf:about="http://purl.obolibrary.org/obo/BFO_0000051"/>
            <rdf:Description rdf:about="http://purl.obolibrary.org/obo/RO_0002202"/>
        </owl:propertyChainAxiom>
        <obo:IAO_0000115 xml:lang="en">x has developmental contribution from y iff x has some part z such that z develops from y</obo:IAO_0000115>
        <rdfs:label xml:lang="en">has developmental contribution from</rdfs:label>
    </owl:ObjectProperty>
    


    <!-- http://purl.obolibrary.org/obo/RO_0002255 -->

    <owl:ObjectProperty rdf:about="http://purl.obolibrary.org/obo/RO_0002255">
        <rdfs:subPropertyOf rdf:resource="http://purl.obolibrary.org/obo/RO_0002286"/>
        <rdfs:subPropertyOf rdf:resource="http://purl.obolibrary.org/obo/RO_0002385"/>
        <owl:propertyChainAxiom rdf:parseType="Collection">
            <rdf:Description rdf:about="http://purl.obolibrary.org/obo/RO_0002203"/>
            <rdf:Description rdf:about="http://purl.obolibrary.org/obo/BFO_0000050"/>
        </owl:propertyChainAxiom>
        <obo:IAO_0000115>inverse of has developmental contribution from</obo:IAO_0000115>
        <rdfs:label xml:lang="en">developmentally contributes to</rdfs:label>
    </owl:ObjectProperty>
    


    <!-- http://purl.obolibrary.org/obo/RO_0002258 -->

    <owl:ObjectProperty rdf:about="http://purl.obolibrary.org/obo/RO_0002258">
        <rdfs:subPropertyOf rdf:resource="http://purl.obolibrary.org/obo/RO_0002324"/>
        <owl:inverseOf rdf:resource="http://purl.obolibrary.org/obo/RO_0002286"/>
        <rdfs:domain rdf:resource="http://purl.obolibrary.org/obo/BFO_0000002"/>
        <rdfs:range rdf:resource="http://purl.obolibrary.org/obo/BFO_0000002"/>
        <obo:IAO_0000115>Candidate definition: x developmentally related to y if and only if there exists some developmental process (GO:0032502) p such that x and y both participates in p, and x is the output of p and y is the input of p</obo:IAO_0000115>
        <obo:IAO_0000115>X developmentally related to y if and only if there exists some developmental process (GO:0032502) p such that x and y both participates in p, and x is the output of p and y is the input of p.</obo:IAO_0000115>
        <oboInOwl:created_by>Laurel_Cooper</oboInOwl:created_by>
        <oboInOwl:creation_date>2013-06-27T13:16:56Z</oboInOwl:creation_date>
        <oboInOwl:hasDbXref>RO:0002258</oboInOwl:hasDbXref>
        <oboInOwl:hasOBONamespace>plant_ontology</oboInOwl:hasOBONamespace>
        <oboInOwl:id>developmentally_preceded_by</oboInOwl:id>
        <oboInOwl:shorthand>developmentally_preceded_by</oboInOwl:shorthand>
        <rdfs:label xml:lang="en">developmentally preceded by</rdfs:label>
        <rdfs:label>developmentally_preceded_by</rdfs:label>
    </owl:ObjectProperty>
    <owl:Axiom>
        <owl:annotatedSource rdf:resource="http://purl.obolibrary.org/obo/RO_0002258"/>
        <owl:annotatedProperty rdf:resource="http://purl.obolibrary.org/obo/IAO_0000115"/>
        <owl:annotatedTarget>X developmentally related to y if and only if there exists some developmental process (GO:0032502) p such that x and y both participates in p, and x is the output of p and y is the input of p.</owl:annotatedTarget>
        <oboInOwl:hasDbXref>RO:0002258</oboInOwl:hasDbXref>
    </owl:Axiom>
    


    <!-- http://purl.obolibrary.org/obo/RO_0002263 -->

    <owl:ObjectProperty rdf:about="http://purl.obolibrary.org/obo/RO_0002263">
        <rdfs:subPropertyOf rdf:resource="http://purl.obolibrary.org/obo/RO_0002264"/>
        <owl:propertyChainAxiom rdf:parseType="Collection">
            <rdf:Description rdf:about="http://purl.obolibrary.org/obo/RO_0002327"/>
            <rdf:Description rdf:about="http://purl.obolibrary.org/obo/RO_0002411"/>
        </owl:propertyChainAxiom>
        <obo:IAO_0000112>A faulty traffic light (material entity) whose malfunctioning (a process) is causally upstream of a traffic collision (a process): the traffic light acts upstream of the collision.</obo:IAO_0000112>
        <obo:IAO_0000115>c acts upstream of p if and only if c enables some f that is involved in p&apos; and p&apos; occurs chronologically before p, is not part of p, and affects the execution of p. c is a material entity and f, p, p&apos; are processes.</obo:IAO_0000115>
        <oboInOwl:inSubset rdf:resource="http://purl.obolibrary.org/obo/valid_for_go_gp2term"/>
        <rdfs:label>acts upstream of</rdfs:label>
        <rdfs:seeAlso rdf:resource="http://wiki.geneontology.org/index.php/Acts_upstream_of"/>
    </owl:ObjectProperty>
    


    <!-- http://purl.obolibrary.org/obo/RO_0002264 -->

    <owl:ObjectProperty rdf:about="http://purl.obolibrary.org/obo/RO_0002264">
        <rdfs:subPropertyOf rdf:resource="http://purl.obolibrary.org/obo/RO_0002500"/>
        <owl:propertyChainAxiom rdf:parseType="Collection">
            <rdf:Description rdf:about="http://purl.obolibrary.org/obo/RO_0002327"/>
            <rdf:Description rdf:about="http://purl.obolibrary.org/obo/RO_0002418"/>
        </owl:propertyChainAxiom>
        <obo:IAO_0000112>A gene product that has some activity, where that activity may be a part of a pathway or upstream of the pathway.</obo:IAO_0000112>
        <obo:IAO_0000115>c acts upstream of or within p if c is enables f, and f is causally upstream of or within p. c is a material entity and p is an process.</obo:IAO_0000115>
        <oboInOwl:hasRelatedSynonym>affects</oboInOwl:hasRelatedSynonym>
        <oboInOwl:inSubset rdf:resource="http://purl.obolibrary.org/obo/valid_for_go_gp2term"/>
        <rdfs:label>acts upstream of or within</rdfs:label>
        <rdfs:seeAlso rdf:datatype="http://www.w3.org/2001/XMLSchema#anyURI">https://wiki.geneontology.org/Acts_upstream_of_or_within</rdfs:seeAlso>
    </owl:ObjectProperty>
    


    <!-- http://purl.obolibrary.org/obo/RO_0002286 -->

    <owl:ObjectProperty rdf:about="http://purl.obolibrary.org/obo/RO_0002286">
        <rdfs:subPropertyOf rdf:resource="http://purl.obolibrary.org/obo/RO_0002384"/>
        <obo:IAO_0000115>Inverse of developmentally preceded by</obo:IAO_0000115>
        <rdfs:label xml:lang="en">developmentally succeeded by</rdfs:label>
    </owl:ObjectProperty>
    


    <!-- http://purl.obolibrary.org/obo/RO_0002304 -->

    <owl:ObjectProperty rdf:about="http://purl.obolibrary.org/obo/RO_0002304">
        <rdfs:subPropertyOf rdf:resource="http://purl.obolibrary.org/obo/RO_0002411"/>
        <rdfs:subPropertyOf rdf:resource="http://purl.obolibrary.org/obo/RO_0004047"/>
        <obo:IAO_0000115>p is causally upstream of, positive effect q iff p is casually upstream of q, and the execution of p is required for the execution of q.</obo:IAO_0000115>
        <obo:RO_0004049 rdf:resource="http://purl.obolibrary.org/obo/RO_0002411"/>
        <dcterms:creator rdf:resource="https://orcid.org/0000-0002-6601-2165"/>
        <oboInOwl:hasDbXref>RO:0002304</oboInOwl:hasDbXref>
        <oboInOwl:hasOBONamespace>external</oboInOwl:hasOBONamespace>
        <oboInOwl:id>causally_upstream_of,_positive_effect</oboInOwl:id>
        <oboInOwl:inSubset rdf:resource="http://purl.obolibrary.org/obo/valid_for_go_annotation_extension"/>
        <oboInOwl:inSubset rdf:resource="http://purl.obolibrary.org/obo/valid_for_gocam"/>
        <oboInOwl:shorthand>causally_upstream_of,_positive_effect</oboInOwl:shorthand>
        <rdfs:comment>holds between x and y if and only if x is causally upstream of y and the progression of x increases the frequency, rate or extent of y</rdfs:comment>
        <rdfs:label>causally upstream of, positive effect</rdfs:label>
        <rdfs:seeAlso rdf:resource="https://wiki.geneontology.org/Causally_upstream_of,_positive_effect"/>
    </owl:ObjectProperty>
    


    <!-- http://purl.obolibrary.org/obo/RO_0002305 -->

    <owl:ObjectProperty rdf:about="http://purl.obolibrary.org/obo/RO_0002305">
        <rdfs:subPropertyOf rdf:resource="http://purl.obolibrary.org/obo/RO_0002411"/>
        <rdfs:subPropertyOf rdf:resource="http://purl.obolibrary.org/obo/RO_0004046"/>
        <obo:IAO_0000115>p is causally upstream of, negative effect q iff p is casually upstream of q, and the execution of p decreases the execution of q.</obo:IAO_0000115>
        <obo:RO_0004050 rdf:resource="http://purl.obolibrary.org/obo/RO_0002411"/>
        <dcterms:creator rdf:resource="https://orcid.org/0000-0002-6601-2165"/>
        <oboInOwl:hasDbXref>RO:0002305</oboInOwl:hasDbXref>
        <oboInOwl:hasOBONamespace>external</oboInOwl:hasOBONamespace>
        <oboInOwl:id>causally_upstream_of,_negative_effect</oboInOwl:id>
        <oboInOwl:inSubset rdf:resource="http://purl.obolibrary.org/obo/valid_for_go_annotation_extension"/>
        <oboInOwl:inSubset rdf:resource="http://purl.obolibrary.org/obo/valid_for_gocam"/>
        <oboInOwl:shorthand>causally_upstream_of,_negative_effect</oboInOwl:shorthand>
        <rdfs:label>causally upstream of, negative effect</rdfs:label>
        <rdfs:seeAlso rdf:resource="https://wiki.geneontology.org/Causally_upstream_of,_negative_effect"/>
    </owl:ObjectProperty>
    


    <!-- http://purl.obolibrary.org/obo/RO_0002314 -->

    <owl:ObjectProperty rdf:about="http://purl.obolibrary.org/obo/RO_0002314">
        <rdfs:subPropertyOf rdf:resource="http://purl.obolibrary.org/obo/RO_0002502"/>
        <owl:propertyChainAxiom rdf:parseType="Collection">
            <rdf:Description rdf:about="http://purl.obolibrary.org/obo/RO_0000052"/>
            <rdf:Description rdf:about="http://purl.obolibrary.org/obo/BFO_0000050"/>
        </owl:propertyChainAxiom>
        <owl:propertyChainAxiom rdf:parseType="Collection">
            <rdf:Description rdf:about="http://purl.obolibrary.org/obo/RO_0002314"/>
            <rdf:Description rdf:about="http://purl.obolibrary.org/obo/BFO_0000050"/>
        </owl:propertyChainAxiom>
        <obo:IAO_0000115>q characteristic of part of w if and only if there exists some p such that q inheres in p and p part of w.</obo:IAO_0000115>
        <obo:IAO_0000116>Because part_of is transitive, inheres in is a sub-relation of characteristic of part of</obo:IAO_0000116>
        <obo:IAO_0000117 rdf:resource="https://orcid.org/0000-0002-6601-2165"/>
        <obo:IAO_0000118>inheres in part of</obo:IAO_0000118>
        <obo:IAO_0000119 rdf:resource="http://www.ncbi.nlm.nih.gov/pubmed/20064205"/>
        <obo:RO_0001900 rdf:resource="http://purl.obolibrary.org/obo/RO_0001901"/>
        <rdfs:label xml:lang="en">characteristic of part of</rdfs:label>
        <rdfs:seeAlso rdf:resource="http://purl.obolibrary.org/obo/ro/docs/reflexivity/"/>
    </owl:ObjectProperty>
    <owl:Axiom>
        <owl:annotatedSource rdf:resource="http://purl.obolibrary.org/obo/RO_0002314"/>
        <owl:annotatedProperty rdf:resource="http://www.w3.org/2002/07/owl#propertyChainAxiom"/>
        <owl:annotatedTarget rdf:parseType="Collection">
            <rdf:Description rdf:about="http://purl.obolibrary.org/obo/RO_0000052"/>
            <rdf:Description rdf:about="http://purl.obolibrary.org/obo/BFO_0000050"/>
        </owl:annotatedTarget>
        <obo:RO_0002582 rdf:datatype="http://www.w3.org/2001/XMLSchema#boolean">true</obo:RO_0002582>
    </owl:Axiom>
    


    <!-- http://purl.obolibrary.org/obo/RO_0002320 -->

    <owl:ObjectProperty rdf:about="http://purl.obolibrary.org/obo/RO_0002320">
        <obo:IAO_0000115>A relationship that holds via some environmental process</obo:IAO_0000115>
        <rdfs:label xml:lang="en">evolutionarily related to</rdfs:label>
    </owl:ObjectProperty>
    


    <!-- http://purl.obolibrary.org/obo/RO_0002321 -->

    <owl:ObjectProperty rdf:about="http://purl.obolibrary.org/obo/RO_0002321">
        <obo:IAO_0000115>A relationship that is mediated in some way by the environment or environmental feature (ENVO:00002297)</obo:IAO_0000115>
        <obo:IAO_0000116>Awaiting class for domain/range constraint, see: https://github.com/OBOFoundry/Experimental-OBO-Core/issues/6</obo:IAO_0000116>
        <obo:IAO_0000117 rdf:resource="https://orcid.org/0000-0002-6601-2165"/>
        <obo:IAO_0000232>Do not use this relation directly. It is intended as a grouping for a diverse set of relations, all involving ecological interactions</obo:IAO_0000232>
        <oboInOwl:inSubset rdf:resource="http://purl.obolibrary.org/obo/ro/subsets#ro-eco"/>
        <rdfs:label xml:lang="en">ecologically related to</rdfs:label>
    </owl:ObjectProperty>
    


    <!-- http://purl.obolibrary.org/obo/RO_0002323 -->

    <owl:ObjectProperty rdf:about="http://purl.obolibrary.org/obo/RO_0002323">
        <obo:IAO_0000115>A mereological relationship or a topological relationship</obo:IAO_0000115>
        <obo:IAO_0000117 rdf:resource="https://orcid.org/0000-0002-6601-2165"/>
        <obo:IAO_0000232>Do not use this relation directly. It is ended as a grouping for a diverse set of relations, all involving parthood or connectivity relationships</obo:IAO_0000232>
        <obo:RO_0001900 rdf:resource="http://purl.obolibrary.org/obo/RO_0001901"/>
        <rdfs:label xml:lang="en">mereotopologically related to</rdfs:label>
    </owl:ObjectProperty>
    


    <!-- http://purl.obolibrary.org/obo/RO_0002324 -->

    <owl:ObjectProperty rdf:about="http://purl.obolibrary.org/obo/RO_0002324">
        <obo:IAO_0000115>A relationship that holds between entities participating in some developmental process (GO:0032502)</obo:IAO_0000115>
        <rdfs:label xml:lang="en">developmentally related to</rdfs:label>
    </owl:ObjectProperty>
    


    <!-- http://purl.obolibrary.org/obo/RO_0002327 -->

    <owl:ObjectProperty rdf:about="http://purl.obolibrary.org/obo/RO_0002327">
        <rdfs:subPropertyOf rdf:resource="http://purl.obolibrary.org/obo/RO_0002215"/>
        <owl:inverseOf rdf:resource="http://purl.obolibrary.org/obo/RO_0002333"/>
        <owl:propertyChainAxiom rdf:parseType="Collection">
            <rdf:Description rdf:about="http://purl.obolibrary.org/obo/RO_0002327"/>
            <rdf:Description rdf:about="http://purl.obolibrary.org/obo/BFO_0000051"/>
        </owl:propertyChainAxiom>
        <owl:propertyChainAxiom rdf:parseType="Collection">
            <rdf:Description rdf:about="http://purl.obolibrary.org/obo/RO_0002327"/>
            <rdf:Description rdf:about="http://purl.obolibrary.org/obo/RO_0002017"/>
        </owl:propertyChainAxiom>
        <obo:IAO_0000112>a particular instances of akt-2 enables some instance of protein kinase activity</obo:IAO_0000112>
        <obo:IAO_0000115>c enables p iff c is capable of p and c acts to execute p.</obo:IAO_0000115>
        <obo:IAO_0000117 rdf:resource="https://orcid.org/0000-0002-6601-2165"/>
        <obo:IAO_0000118>catalyzes</obo:IAO_0000118>
        <obo:IAO_0000118>executes</obo:IAO_0000118>
        <obo:IAO_0000118>has</obo:IAO_0000118>
        <obo:IAO_0000118>is catalyzing</obo:IAO_0000118>
        <obo:IAO_0000118>is executing</obo:IAO_0000118>
        <obo:IAO_0000232>This relation differs from the parent relation &apos;capable of&apos; in that the parent is weaker and only expresses a capability that may not be actually realized, whereas this relation is always realized.</obo:IAO_0000232>
        <oboInOwl:inSubset rdf:resource="http://purl.obolibrary.org/obo/valid_for_go_gp2term"/>
        <rdfs:label xml:lang="en">enables</rdfs:label>
        <rdfs:seeAlso rdf:datatype="http://www.w3.org/2001/XMLSchema#anyURI">https://wiki.geneontology.org/Enables</rdfs:seeAlso>
    </owl:ObjectProperty>
    


    <!-- http://purl.obolibrary.org/obo/RO_0002328 -->

    <owl:ObjectProperty rdf:about="http://purl.obolibrary.org/obo/RO_0002328">
        <obo:IAO_0000115>A grouping relationship for any relationship directly involving a function, or that holds because of a function of one of the related entities.</obo:IAO_0000115>
        <obo:IAO_0000117 rdf:resource="https://orcid.org/0000-0002-6601-2165"/>
        <obo:IAO_0000232>This is a grouping relation that collects relations used for the purpose of connecting structure and function</obo:IAO_0000232>
        <rdfs:label xml:lang="en">functionally related to</rdfs:label>
    </owl:ObjectProperty>
    


    <!-- http://purl.obolibrary.org/obo/RO_0002329 -->

    <owl:ObjectProperty rdf:about="http://purl.obolibrary.org/obo/RO_0002329">
        <rdfs:subPropertyOf rdf:resource="http://purl.obolibrary.org/obo/RO_0002328"/>
        <owl:propertyChainAxiom rdf:parseType="Collection">
            <rdf:Description rdf:about="http://purl.obolibrary.org/obo/BFO_0000050"/>
            <rdf:Description rdf:about="http://purl.obolibrary.org/obo/RO_0002215"/>
        </owl:propertyChainAxiom>
        <obo:IAO_0000115>this relation holds between c and p when c is part of some c&apos;, and c&apos; is capable of p.</obo:IAO_0000115>
        <obo:IAO_0000117 rdf:resource="https://orcid.org/0000-0002-6601-2165"/>
        <obo:IAO_0000118 rdf:datatype="http://www.w3.org/2001/XMLSchema#boolean">false</obo:IAO_0000118>
        <rdfs:label xml:lang="en">part of structure that is capable of</rdfs:label>
    </owl:ObjectProperty>
    <owl:Axiom>
        <owl:annotatedSource rdf:resource="http://purl.obolibrary.org/obo/RO_0002329"/>
        <owl:annotatedProperty rdf:resource="http://www.w3.org/2002/07/owl#propertyChainAxiom"/>
        <owl:annotatedTarget rdf:parseType="Collection">
            <rdf:Description rdf:about="http://purl.obolibrary.org/obo/BFO_0000050"/>
            <rdf:Description rdf:about="http://purl.obolibrary.org/obo/RO_0002215"/>
        </owl:annotatedTarget>
        <obo:RO_0002581 rdf:datatype="http://www.w3.org/2001/XMLSchema#boolean">true</obo:RO_0002581>
    </owl:Axiom>
    


    <!-- http://purl.obolibrary.org/obo/RO_0002331 -->

    <owl:ObjectProperty rdf:about="http://purl.obolibrary.org/obo/RO_0002331">
        <rdfs:subPropertyOf rdf:resource="http://purl.obolibrary.org/obo/RO_0000056"/>
        <rdfs:subPropertyOf rdf:resource="http://purl.obolibrary.org/obo/RO_0002431"/>
        <owl:propertyChainAxiom rdf:parseType="Collection">
            <rdf:Description rdf:about="http://purl.obolibrary.org/obo/RO_0002327"/>
            <rdf:Description rdf:about="http://purl.obolibrary.org/obo/BFO_0000050"/>
        </owl:propertyChainAxiom>
        <owl:propertyChainAxiom rdf:parseType="Collection">
            <rdf:Description rdf:about="http://purl.obolibrary.org/obo/RO_0002331"/>
            <rdf:Description rdf:about="http://purl.obolibrary.org/obo/BFO_0000050"/>
        </owl:propertyChainAxiom>
        <obo:IAO_0000115>c involved_in p if and only if c enables some process p&apos;, and p&apos; is part of p</obo:IAO_0000115>
        <obo:IAO_0000117 rdf:resource="https://orcid.org/0000-0002-6601-2165"/>
        <obo:IAO_0000118>actively involved in</obo:IAO_0000118>
        <obo:IAO_0000118>enables part of</obo:IAO_0000118>
        <rdfs:label xml:lang="en">involved in</rdfs:label>
        <rdfs:seeAlso rdf:datatype="http://www.w3.org/2001/XMLSchema#anyURI">https://wiki.geneontology.org/Involved_in</rdfs:seeAlso>
    </owl:ObjectProperty>
    


    <!-- http://purl.obolibrary.org/obo/RO_0002333 -->

    <owl:ObjectProperty rdf:about="http://purl.obolibrary.org/obo/RO_0002333">
        <rdfs:subPropertyOf rdf:resource="http://purl.obolibrary.org/obo/RO_0000057"/>
        <rdfs:subPropertyOf rdf:resource="http://purl.obolibrary.org/obo/RO_0002328"/>
        <obo:IAO_0000115>inverse of enables</obo:IAO_0000115>
        <obo:IAO_0000117 rdf:resource="https://orcid.org/0000-0002-6601-2165"/>
        <oboInOwl:inSubset rdf:resource="http://purl.obolibrary.org/obo/valid_for_gocam"/>
        <rdfs:label>enabled by</rdfs:label>
        <rdfs:label xml:lang="en">enabled by</rdfs:label>
        <rdfs:seeAlso rdf:datatype="http://www.w3.org/2001/XMLSchema#anyURI">https://wiki.geneontology.org/Enabled_by</rdfs:seeAlso>
    </owl:ObjectProperty>
    


    <!-- http://purl.obolibrary.org/obo/RO_0002334 -->

    <owl:ObjectProperty rdf:about="http://purl.obolibrary.org/obo/RO_0002334">
        <rdfs:subPropertyOf rdf:resource="http://purl.obolibrary.org/obo/RO_0002427"/>
        <rdf:type rdf:resource="http://www.w3.org/2002/07/owl#TransitiveProperty"/>
        <rdfs:domain rdf:resource="http://purl.obolibrary.org/obo/BFO_0000015"/>
        <rdfs:range rdf:resource="http://purl.obolibrary.org/obo/BFO_0000015"/>
        <obo:IAO_0000115>inverse of regulates</obo:IAO_0000115>
        <obo:IAO_0000117 rdf:resource="https://orcid.org/0000-0002-6601-2165"/>
        <obo:IAO_0000589>regulated by (processual)</obo:IAO_0000589>
        <oboInOwl:hasDbXref>RO:0002334</oboInOwl:hasDbXref>
        <oboInOwl:hasOBONamespace>external</oboInOwl:hasOBONamespace>
        <oboInOwl:id>regulated_by</oboInOwl:id>
        <oboInOwl:inSubset rdf:resource="http://purl.obolibrary.org/obo/RO_0002259"/>
        <oboInOwl:shorthand>regulated_by</oboInOwl:shorthand>
        <rdfs:label>regulated by</rdfs:label>
        <rdfs:label xml:lang="en">regulated by</rdfs:label>
    </owl:ObjectProperty>
    


    <!-- http://purl.obolibrary.org/obo/RO_0002335 -->

    <owl:ObjectProperty rdf:about="http://purl.obolibrary.org/obo/RO_0002335">
        <rdfs:subPropertyOf rdf:resource="http://purl.obolibrary.org/obo/RO_0002334"/>
        <obo:IAO_0000115>inverse of negatively regulates</obo:IAO_0000115>
        <obo:IAO_0000117 rdf:resource="https://orcid.org/0000-0002-6601-2165"/>
        <oboInOwl:hasDbXref>RO:0002335</oboInOwl:hasDbXref>
        <oboInOwl:hasOBONamespace>external</oboInOwl:hasOBONamespace>
        <oboInOwl:id>negatively_regulated_by</oboInOwl:id>
        <oboInOwl:inSubset rdf:resource="http://purl.obolibrary.org/obo/RO_0002259"/>
        <oboInOwl:shorthand>negatively_regulated_by</oboInOwl:shorthand>
        <rdfs:label>negatively regulated by</rdfs:label>
        <rdfs:label xml:lang="en">negatively regulated by</rdfs:label>
    </owl:ObjectProperty>
    


    <!-- http://purl.obolibrary.org/obo/RO_0002336 -->

    <owl:ObjectProperty rdf:about="http://purl.obolibrary.org/obo/RO_0002336">
        <rdfs:subPropertyOf rdf:resource="http://purl.obolibrary.org/obo/RO_0002334"/>
        <obo:IAO_0000115>inverse of positively regulates</obo:IAO_0000115>
        <obo:IAO_0000117 rdf:resource="https://orcid.org/0000-0002-6601-2165"/>
        <oboInOwl:hasDbXref>RO:0002336</oboInOwl:hasDbXref>
        <oboInOwl:hasOBONamespace>external</oboInOwl:hasOBONamespace>
        <oboInOwl:id>positively_regulated_by</oboInOwl:id>
        <oboInOwl:inSubset rdf:resource="http://purl.obolibrary.org/obo/RO_0002259"/>
        <oboInOwl:shorthand>positively_regulated_by</oboInOwl:shorthand>
        <rdfs:label>positively regulated by</rdfs:label>
        <rdfs:label xml:lang="en">positively regulated by</rdfs:label>
    </owl:ObjectProperty>
    


    <!-- http://purl.obolibrary.org/obo/RO_0002352 -->

    <owl:ObjectProperty rdf:about="http://purl.obolibrary.org/obo/RO_0002352">
        <rdfs:subPropertyOf rdf:resource="http://purl.obolibrary.org/obo/RO_0000056"/>
        <rdfs:subPropertyOf rdf:resource="http://purl.obolibrary.org/obo/RO_0002328"/>
        <obo:IAO_0000115>inverse of has input</obo:IAO_0000115>
        <obo:IAO_0000117 rdf:resource="https://orcid.org/0000-0002-6601-2165"/>
        <oboInOwl:inSubset rdf:resource="http://purl.obolibrary.org/obo/RO_0002259"/>
        <oboInOwl:inSubset rdf:resource="http://purl.obolibrary.org/obo/ro/subsets#ro-eco"/>
        <rdfs:label xml:lang="en">input of</rdfs:label>
    </owl:ObjectProperty>
    


    <!-- http://purl.obolibrary.org/obo/RO_0002371 -->

    <owl:ObjectProperty rdf:about="http://purl.obolibrary.org/obo/RO_0002371">
        <rdfs:subPropertyOf rdf:resource="http://purl.obolibrary.org/obo/RO_0002170"/>
        <rdfs:subPropertyOf rdf:resource="http://purl.obolibrary.org/obo/RO_0002177"/>
        <rdf:type rdf:resource="http://www.w3.org/2002/07/owl#SymmetricProperty"/>
        <rdfs:domain rdf:resource="http://purl.obolibrary.org/obo/PO_0009011"/>
        <obo:IAO_0000115>a is attached to b if and only if a and b are discrete objects or object parts, and there are physical connections between a and b such that a force pulling a will move b, or a force pulling b will move a</obo:IAO_0000115>
        <obo:IAO_0000117 rdf:resource="https://orcid.org/0000-0002-6601-2165"/>
        <obo:IAO_0000589>attached to (anatomical structure to anatomical structure)</obo:IAO_0000589>
        <oboInOwl:inSubset rdf:resource="http://purl.obolibrary.org/obo/ro/subsets#ro-eco"/>
        <rdfs:label>attached to</rdfs:label>
        <rdfs:label xml:lang="en">attached to</rdfs:label>
    </owl:ObjectProperty>
    


    <!-- http://purl.obolibrary.org/obo/RO_0002384 -->

    <owl:ObjectProperty rdf:about="http://purl.obolibrary.org/obo/RO_0002384">
        <rdfs:subPropertyOf rdf:resource="http://purl.obolibrary.org/obo/RO_0002324"/>
        <rdfs:domain rdf:resource="http://purl.obolibrary.org/obo/UBERON_0001062"/>
        <rdfs:range rdf:resource="http://purl.obolibrary.org/obo/UBERON_0001062"/>
        <obo:IAO_0000115 xml:lang="en">x has developmental potential involving y iff x is capable of a developmental process with output y. y may be the successor of x, or may be a different structure in the vicinity (as for example in the case of developmental induction).</obo:IAO_0000115>
        <rdfs:label xml:lang="en">has developmental potential involving</rdfs:label>
    </owl:ObjectProperty>
    


    <!-- http://purl.obolibrary.org/obo/RO_0002385 -->

    <owl:ObjectProperty rdf:about="http://purl.obolibrary.org/obo/RO_0002385">
        <rdfs:subPropertyOf rdf:resource="http://purl.obolibrary.org/obo/RO_0002384"/>
        <obo:IAO_0000115 xml:lang="en">x has potential to developmentrally contribute to y iff x developmentally contributes to y or x is capable of developmentally contributing to y</obo:IAO_0000115>
        <rdfs:label xml:lang="en">has potential to developmentally contribute to</rdfs:label>
    </owl:ObjectProperty>
    


    <!-- http://purl.obolibrary.org/obo/RO_0002387 -->

    <owl:ObjectProperty rdf:about="http://purl.obolibrary.org/obo/RO_0002387">
        <rdfs:subPropertyOf rdf:resource="http://purl.obolibrary.org/obo/RO_0002384"/>
        <obo:IAO_0000115 xml:lang="en">x has the potential to develop into y iff x develops into y or if x is capable of developing into y</obo:IAO_0000115>
        <rdfs:label xml:lang="en">has potential to develop into</rdfs:label>
    </owl:ObjectProperty>
    


    <!-- http://purl.obolibrary.org/obo/RO_0002388 -->

    <owl:ObjectProperty rdf:about="http://purl.obolibrary.org/obo/RO_0002388">
        <rdfs:subPropertyOf rdf:resource="http://purl.obolibrary.org/obo/RO_0002387"/>
        <obo:IAO_0000115 xml:lang="en">x has potential to directly develop into y iff x directly develops into y or x is capable of directly developing into y</obo:IAO_0000115>
        <rdfs:label xml:lang="en">has potential to directly develop into</rdfs:label>
    </owl:ObjectProperty>
    


    <!-- http://purl.obolibrary.org/obo/RO_0002404 -->

    <owl:ObjectProperty rdf:about="http://purl.obolibrary.org/obo/RO_0002404">
        <rdfs:subPropertyOf rdf:resource="http://purl.obolibrary.org/obo/BFO_0000062"/>
        <rdfs:subPropertyOf rdf:resource="http://purl.obolibrary.org/obo/RO_0002427"/>
        <owl:inverseOf rdf:resource="http://purl.obolibrary.org/obo/RO_0002411"/>
        <obo:IAO_0000114 rdf:resource="http://purl.obolibrary.org/obo/IAO_0000428"/>
        <obo:IAO_0000115>inverse of upstream of</obo:IAO_0000115>
        <obo:IAO_0000117 rdf:resource="https://orcid.org/0000-0002-6601-2165"/>
        <oboInOwl:hasDbXref>RO:0002404</oboInOwl:hasDbXref>
        <oboInOwl:hasOBONamespace>external</oboInOwl:hasOBONamespace>
        <oboInOwl:id>causally_downstream_of</oboInOwl:id>
        <oboInOwl:shorthand>causally_downstream_of</oboInOwl:shorthand>
        <rdfs:label>causally downstream of</rdfs:label>
        <rdfs:label xml:lang="en">causally downstream of</rdfs:label>
    </owl:ObjectProperty>
    


    <!-- http://purl.obolibrary.org/obo/RO_0002405 -->

    <owl:ObjectProperty rdf:about="http://purl.obolibrary.org/obo/RO_0002405">
        <rdfs:subPropertyOf rdf:resource="http://purl.obolibrary.org/obo/RO_0002087"/>
        <rdfs:subPropertyOf rdf:resource="http://purl.obolibrary.org/obo/RO_0002404"/>
        <owl:inverseOf rdf:resource="http://purl.obolibrary.org/obo/RO_0002412"/>
        <obo:IAO_0000114 rdf:resource="http://purl.obolibrary.org/obo/IAO_0000428"/>
        <obo:IAO_0000117 rdf:resource="https://orcid.org/0000-0002-6601-2165"/>
        <oboInOwl:hasDbXref>RO:0002405</oboInOwl:hasDbXref>
        <oboInOwl:hasOBONamespace>external</oboInOwl:hasOBONamespace>
        <oboInOwl:id>immediately_causally_downstream_of</oboInOwl:id>
        <oboInOwl:shorthand>immediately_causally_downstream_of</oboInOwl:shorthand>
        <rdfs:label>immediately causally downstream of</rdfs:label>
        <rdfs:label xml:lang="en">immediately causally downstream of</rdfs:label>
    </owl:ObjectProperty>
    


    <!-- http://purl.obolibrary.org/obo/RO_0002407 -->

    <owl:ObjectProperty rdf:about="http://purl.obolibrary.org/obo/RO_0002407">
        <rdfs:subPropertyOf rdf:resource="http://purl.obolibrary.org/obo/RO_0002213"/>
        <rdfs:subPropertyOf rdf:resource="http://purl.obolibrary.org/obo/RO_0012012"/>
        <rdf:type rdf:resource="http://www.w3.org/2002/07/owl#TransitiveProperty"/>
        <owl:propertyChainAxiom rdf:parseType="Collection">
            <rdf:Description rdf:about="http://purl.obolibrary.org/obo/RO_0002407"/>
            <rdf:Description rdf:about="http://purl.obolibrary.org/obo/RO_0002629"/>
        </owl:propertyChainAxiom>
        <owl:propertyChainAxiom rdf:parseType="Collection">
            <rdf:Description rdf:about="http://purl.obolibrary.org/obo/RO_0002409"/>
            <rdf:Description rdf:about="http://purl.obolibrary.org/obo/RO_0002409"/>
        </owl:propertyChainAxiom>
        <owl:propertyChainAxiom rdf:parseType="Collection">
            <rdf:Description rdf:about="http://purl.obolibrary.org/obo/RO_0002629"/>
            <rdf:Description rdf:about="http://purl.obolibrary.org/obo/RO_0002407"/>
        </owl:propertyChainAxiom>
        <owl:propertyChainAxiom rdf:parseType="Collection">
            <rdf:Description rdf:about="http://purl.obolibrary.org/obo/RO_0002629"/>
            <rdf:Description rdf:about="http://purl.obolibrary.org/obo/RO_0002629"/>
        </owl:propertyChainAxiom>
        <obo:IAO_0000115>p indirectly positively regulates q iff p is indirectly causally upstream of q and p positively regulates q.</obo:IAO_0000115>
        <obo:IAO_0000117 rdf:resource="https://orcid.org/0000-0002-6601-2165"/>
        <obo:IAO_0000118>indirectly activates</obo:IAO_0000118>
        <obo:RO_0002579 rdf:resource="http://purl.obolibrary.org/obo/RO_0002213"/>
        <rdfs:label xml:lang="en">indirectly positively regulates</rdfs:label>
        <rdfs:seeAlso rdf:datatype="http://www.w3.org/2001/XMLSchema#anyURI">https://wiki.geneontology.org/Indirectly_positively_regulates</rdfs:seeAlso>
    </owl:ObjectProperty>
    


    <!-- http://purl.obolibrary.org/obo/RO_0002409 -->

    <owl:ObjectProperty rdf:about="http://purl.obolibrary.org/obo/RO_0002409">
        <rdfs:subPropertyOf rdf:resource="http://purl.obolibrary.org/obo/RO_0002212"/>
        <rdfs:subPropertyOf rdf:resource="http://purl.obolibrary.org/obo/RO_0012012"/>
        <rdf:type rdf:resource="http://www.w3.org/2002/07/owl#TransitiveProperty"/>
        <owl:propertyChainAxiom rdf:parseType="Collection">
            <rdf:Description rdf:about="http://purl.obolibrary.org/obo/RO_0002409"/>
            <rdf:Description rdf:about="http://purl.obolibrary.org/obo/RO_0002630"/>
        </owl:propertyChainAxiom>
        <owl:propertyChainAxiom rdf:parseType="Collection">
            <rdf:Description rdf:about="http://purl.obolibrary.org/obo/RO_0002630"/>
            <rdf:Description rdf:about="http://purl.obolibrary.org/obo/RO_0002409"/>
        </owl:propertyChainAxiom>
        <owl:propertyChainAxiom rdf:parseType="Collection">
            <rdf:Description rdf:about="http://purl.obolibrary.org/obo/RO_0002630"/>
            <rdf:Description rdf:about="http://purl.obolibrary.org/obo/RO_0002630"/>
        </owl:propertyChainAxiom>
        <obo:IAO_0000115>p indirectly negatively regulates q iff p is indirectly causally upstream of q and p negatively regulates q.</obo:IAO_0000115>
        <obo:IAO_0000117 rdf:resource="https://orcid.org/0000-0002-6601-2165"/>
        <obo:IAO_0000118>indirectly inhibits</obo:IAO_0000118>
        <obo:RO_0002579 rdf:resource="http://purl.obolibrary.org/obo/RO_0002212"/>
        <rdfs:label xml:lang="en">indirectly negatively regulates</rdfs:label>
        <rdfs:seeAlso rdf:datatype="http://www.w3.org/2001/XMLSchema#anyURI">https://wiki.geneontology.org/Indirectly_negatively_regulates</rdfs:seeAlso>
    </owl:ObjectProperty>
    


    <!-- http://purl.obolibrary.org/obo/RO_0002410 -->

    <owl:ObjectProperty rdf:about="http://purl.obolibrary.org/obo/RO_0002410">
        <obo:IAO_0000115>relation that links two events, processes, states, or objects such that one event, process, state, or object (a cause) contributes to the production of another event, process, state, or object (an effect) where the cause is partly or wholly responsible for the effect, and the effect is partly or wholly dependent on the cause.</obo:IAO_0000115>
        <obo:IAO_0000116>This branch of the ontology deals with causal relations between entities. It is divided into two branches: causal relations between occurrents/processes, and causal relations between material entities. We take an &apos;activity flow-centric approach&apos;, with the former as primary, and define causal relations between material entities in terms of causal relations between occurrents.

To define causal relations in an activity-flow type network, we make use of 3 primitives:

 * Temporal: how do the intervals of the two occurrents relate? 
 * Is the causal relation regulatory?
 * Is the influence positive or negative?

The first of these can be formalized in terms of the Allen Interval Algebra. Informally, the 3 bins we care about are &apos;direct&apos;, &apos;indirect&apos; or overlapping. Note that all causal relations should be classified under a RO temporal relation (see the branch under &apos;temporally related to&apos;). Note that all causal relations are temporal, but not all temporal relations are causal. Two occurrents can be related in time without being causally connected. We take causal influence to be primitive, elucidated as being such that has the upstream changed, some qualities of the donwstream would necessarily be modified.

For the second, we consider a relationship to be regulatory if the system in which the activities occur is capable of altering the relationship to achieve some objective. This could include changing the rate of production of a molecule.

For the third, we consider the effect of the upstream process on the output(s) of the downstream process. If the level of output is increased, or the rate of production of the output is increased, then the direction is increased. Direction can be positive, negative or neutral or capable of either direction. Two positives in succession yield a positive, two negatives in succession yield a positive, otherwise the default assumption is that the net effect is canceled and the influence is neutral.

Each of these 3 primitives can be composed to yield a cross-product of different relation types.</obo:IAO_0000116>
        <obo:IAO_0000117 rdf:resource="https://orcid.org/0000-0002-6601-2165"/>
        <obo:IAO_0000232>Do not use this relation directly. It is intended as a grouping for a diverse set of relations, all involving cause and effect.</obo:IAO_0000232>
        <rdfs:label xml:lang="en">causally related to</rdfs:label>
    </owl:ObjectProperty>
    <owl:Axiom>
        <owl:annotatedSource rdf:resource="http://purl.obolibrary.org/obo/RO_0002410"/>
        <owl:annotatedProperty rdf:resource="http://purl.obolibrary.org/obo/IAO_0000115"/>
        <owl:annotatedTarget>relation that links two events, processes, states, or objects such that one event, process, state, or object (a cause) contributes to the production of another event, process, state, or object (an effect) where the cause is partly or wholly responsible for the effect, and the effect is partly or wholly dependent on the cause.</owl:annotatedTarget>
        <oboInOwl:hasDbXref>https://en.wikipedia.org/wiki/Causality</oboInOwl:hasDbXref>
    </owl:Axiom>
    


    <!-- http://purl.obolibrary.org/obo/RO_0002411 -->

    <owl:ObjectProperty rdf:about="http://purl.obolibrary.org/obo/RO_0002411">
        <rdfs:subPropertyOf rdf:resource="http://purl.obolibrary.org/obo/BFO_0000063"/>
        <rdfs:subPropertyOf rdf:resource="http://purl.obolibrary.org/obo/RO_0002418"/>
        <rdf:type rdf:resource="http://www.w3.org/2002/07/owl#TransitiveProperty"/>
        <obo:IAO_0000115>p is causally upstream of q iff p is causally related to q, the end of p precedes the end of q, and p is not an occurrent part of q.</obo:IAO_0000115>
        <obo:IAO_0000117 rdf:resource="https://orcid.org/0000-0002-6601-2165"/>
        <oboInOwl:hasDbXref>RO:0002411</oboInOwl:hasDbXref>
        <oboInOwl:hasOBONamespace>external</oboInOwl:hasOBONamespace>
        <oboInOwl:id>causally_upstream_of</oboInOwl:id>
        <oboInOwl:inSubset rdf:resource="http://purl.obolibrary.org/obo/valid_for_go_annotation_extension"/>
        <oboInOwl:inSubset rdf:resource="http://purl.obolibrary.org/obo/valid_for_gocam"/>
        <oboInOwl:shorthand>causally_upstream_of</oboInOwl:shorthand>
        <rdfs:label>causally upstream of</rdfs:label>
        <rdfs:label xml:lang="en">causally upstream of</rdfs:label>
    </owl:ObjectProperty>
    


    <!-- http://purl.obolibrary.org/obo/RO_0002412 -->

    <owl:ObjectProperty rdf:about="http://purl.obolibrary.org/obo/RO_0002412">
        <rdfs:subPropertyOf rdf:resource="http://purl.obolibrary.org/obo/RO_0002090"/>
        <rdfs:subPropertyOf rdf:resource="http://purl.obolibrary.org/obo/RO_0002411"/>
        <obo:IAO_0000115>p is immediately causally upstream of q iff p is causally upstream of q, and the end of p is coincident with the beginning of q.</obo:IAO_0000115>
        <obo:IAO_0000117 rdf:resource="https://orcid.org/0000-0002-6601-2165"/>
        <obo:RO_0002575 rdf:resource="http://purl.obolibrary.org/obo/RO_0002411"/>
        <oboInOwl:hasDbXref>RO:0002412</oboInOwl:hasDbXref>
        <oboInOwl:hasOBONamespace>external</oboInOwl:hasOBONamespace>
        <oboInOwl:id>immediately_causally_upstream_of</oboInOwl:id>
        <oboInOwl:shorthand>immediately_causally_upstream_of</oboInOwl:shorthand>
        <rdfs:label>immediately causally upstream of</rdfs:label>
        <rdfs:label xml:lang="en">immediately causally upstream of</rdfs:label>
    </owl:ObjectProperty>
    


    <!-- http://purl.obolibrary.org/obo/RO_0002418 -->

    <owl:ObjectProperty rdf:about="http://purl.obolibrary.org/obo/RO_0002418">
        <rdfs:subPropertyOf rdf:resource="http://purl.obolibrary.org/obo/RO_0002501"/>
        <owl:inverseOf rdf:resource="http://purl.obolibrary.org/obo/RO_0002427"/>
        <rdf:type rdf:resource="http://www.w3.org/2002/07/owl#TransitiveProperty"/>
        <obo:IAO_0000115>p is &apos;causally upstream or within&apos; q iff p is causally related to q, and the end of p precedes, or is coincident with, the end of q.</obo:IAO_0000115>
        <obo:IAO_0000116>We would like to make this disjoint with &apos;preceded by&apos;, but this is prohibited in OWL2</obo:IAO_0000116>
        <obo:IAO_0000117 rdf:resource="https://orcid.org/0000-0002-6601-2165"/>
        <obo:IAO_0000118>influences (processual)</obo:IAO_0000118>
        <oboInOwl:hasDbXref>RO:0002418</oboInOwl:hasDbXref>
        <oboInOwl:hasOBONamespace>external</oboInOwl:hasOBONamespace>
        <oboInOwl:hasRelatedSynonym>affects</oboInOwl:hasRelatedSynonym>
        <oboInOwl:id>causally_upstream_of_or_within</oboInOwl:id>
        <oboInOwl:shorthand>causally_upstream_of_or_within</oboInOwl:shorthand>
        <rdfs:label>causally upstream of or within</rdfs:label>
    </owl:ObjectProperty>
    


    <!-- http://purl.obolibrary.org/obo/RO_0002427 -->

    <owl:ObjectProperty rdf:about="http://purl.obolibrary.org/obo/RO_0002427">
        <rdfs:subPropertyOf rdf:resource="http://purl.obolibrary.org/obo/RO_0002501"/>
        <rdf:type rdf:resource="http://www.w3.org/2002/07/owl#TransitiveProperty"/>
        <obo:IAO_0000115>inverse of causally upstream of or within</obo:IAO_0000115>
        <obo:IAO_0000117 rdf:resource="https://orcid.org/0000-0002-6601-2165"/>
        <obo:IAO_0000119 rdf:resource="http://purl.obolibrary.org/obo/ro/docs/causal-relations"/>
        <oboInOwl:hasDbXref>RO:0002427</oboInOwl:hasDbXref>
        <oboInOwl:hasOBONamespace>external</oboInOwl:hasOBONamespace>
        <oboInOwl:id>causally_downstream_of_or_within</oboInOwl:id>
        <oboInOwl:inSubset rdf:resource="http://purl.obolibrary.org/obo/RO_0002259"/>
        <oboInOwl:shorthand>causally_downstream_of_or_within</oboInOwl:shorthand>
        <rdfs:label>causally downstream of or within</rdfs:label>
    </owl:ObjectProperty>
    


    <!-- http://purl.obolibrary.org/obo/RO_0002428 -->

    <owl:ObjectProperty rdf:about="http://purl.obolibrary.org/obo/RO_0002428">
        <rdfs:subPropertyOf rdf:resource="http://purl.obolibrary.org/obo/RO_0002263"/>
        <rdfs:subPropertyOf rdf:resource="http://purl.obolibrary.org/obo/RO_0002431"/>
        <owl:propertyChainAxiom rdf:parseType="Collection">
            <rdf:Description rdf:about="http://purl.obolibrary.org/obo/RO_0002327"/>
            <rdf:Description rdf:about="http://purl.obolibrary.org/obo/RO_0002211"/>
        </owl:propertyChainAxiom>
        <owl:propertyChainAxiom rdf:parseType="Collection">
            <rdf:Description rdf:about="http://purl.obolibrary.org/obo/RO_0002331"/>
            <rdf:Description rdf:about="http://purl.obolibrary.org/obo/RO_0002211"/>
        </owl:propertyChainAxiom>
        <obo:IAO_0000115>c involved in regulation of p if c is involved in some p&apos; and p&apos; regulates some p</obo:IAO_0000115>
        <obo:IAO_0000117 rdf:resource="https://orcid.org/0000-0002-6601-2165"/>
        <rdfs:label>involved in regulation of</rdfs:label>
    </owl:ObjectProperty>
    


    <!-- http://purl.obolibrary.org/obo/RO_0002429 -->

    <owl:ObjectProperty rdf:about="http://purl.obolibrary.org/obo/RO_0002429">
        <rdfs:subPropertyOf rdf:resource="http://purl.obolibrary.org/obo/RO_0002428"/>
        <owl:propertyChainAxiom rdf:parseType="Collection">
            <rdf:Description rdf:about="http://purl.obolibrary.org/obo/RO_0002327"/>
            <rdf:Description rdf:about="http://purl.obolibrary.org/obo/RO_0002213"/>
        </owl:propertyChainAxiom>
        <owl:propertyChainAxiom rdf:parseType="Collection">
            <rdf:Description rdf:about="http://purl.obolibrary.org/obo/RO_0002331"/>
            <rdf:Description rdf:about="http://purl.obolibrary.org/obo/RO_0002213"/>
        </owl:propertyChainAxiom>
        <obo:IAO_0000115>c involved in regulation of p if c is involved in some p&apos; and p&apos; positively regulates some p</obo:IAO_0000115>
        <obo:IAO_0000117 rdf:resource="https://orcid.org/0000-0002-6601-2165"/>
        <obo:RO_0004049 rdf:resource="http://purl.obolibrary.org/obo/RO_0002428"/>
        <rdfs:label>involved in positive regulation of</rdfs:label>
    </owl:ObjectProperty>
    


    <!-- http://purl.obolibrary.org/obo/RO_0002430 -->

    <owl:ObjectProperty rdf:about="http://purl.obolibrary.org/obo/RO_0002430">
        <rdfs:subPropertyOf rdf:resource="http://purl.obolibrary.org/obo/RO_0002428"/>
        <owl:propertyChainAxiom rdf:parseType="Collection">
            <rdf:Description rdf:about="http://purl.obolibrary.org/obo/RO_0002327"/>
            <rdf:Description rdf:about="http://purl.obolibrary.org/obo/RO_0002212"/>
        </owl:propertyChainAxiom>
        <owl:propertyChainAxiom rdf:parseType="Collection">
            <rdf:Description rdf:about="http://purl.obolibrary.org/obo/RO_0002331"/>
            <rdf:Description rdf:about="http://purl.obolibrary.org/obo/RO_0002212"/>
        </owl:propertyChainAxiom>
        <obo:IAO_0000115>c involved in regulation of p if c is involved in some p&apos; and p&apos; negatively regulates some p</obo:IAO_0000115>
        <obo:IAO_0000117 rdf:resource="https://orcid.org/0000-0002-6601-2165"/>
        <obo:RO_0004050 rdf:resource="http://purl.obolibrary.org/obo/RO_0002428"/>
        <rdfs:label>involved in negative regulation of</rdfs:label>
    </owl:ObjectProperty>
    


    <!-- http://purl.obolibrary.org/obo/RO_0002431 -->

    <owl:ObjectProperty rdf:about="http://purl.obolibrary.org/obo/RO_0002431">
        <rdfs:subPropertyOf rdf:resource="http://purl.obolibrary.org/obo/RO_0002264"/>
        <rdfs:subPropertyOf rdf:resource="http://purl.obolibrary.org/obo/RO_0002328"/>
        <rdfs:subPropertyOf rdf:resource="http://purl.obolibrary.org/obo/RO_0002500"/>
        <obo:IAO_0000115>c involved in or regulates p if and only if either (i) c is involved in p or (ii) c is involved in regulation of p</obo:IAO_0000115>
        <obo:IAO_0000116>OWL does not allow defining object properties via a Union</obo:IAO_0000116>
        <obo:IAO_0000117 rdf:resource="https://orcid.org/0000-0002-6601-2165"/>
        <obo:IAO_0000118>involved in or reguates</obo:IAO_0000118>
        <rdfs:label>involved in or involved in regulation of</rdfs:label>
    </owl:ObjectProperty>
    


    <!-- http://purl.obolibrary.org/obo/RO_0002434 -->

    <owl:ObjectProperty rdf:about="http://purl.obolibrary.org/obo/RO_0002434">
        <rdf:type rdf:resource="http://www.w3.org/2002/07/owl#SymmetricProperty"/>
        <rdfs:domain rdf:resource="http://purl.obolibrary.org/obo/BFO_0000040"/>
        <rdfs:range rdf:resource="http://purl.obolibrary.org/obo/BFO_0000040"/>
        <obo:IAO_0000115>A relationship that holds between two entities in which the processes executed by the two entities are causally connected.</obo:IAO_0000115>
        <obo:IAO_0000116>This relation and all sub-relations can be applied to either (1) pairs of entities that are interacting at any moment of time (2) populations or species of entity whose members have the disposition to interact (3) classes whose members have the disposition to interact.</obo:IAO_0000116>
        <obo:IAO_0000116 rdf:datatype="http://www.w3.org/2001/XMLSchema#anyURI">Considering relabeling as &apos;pairwise interacts with&apos;</obo:IAO_0000116>
        <obo:IAO_0000117 rdf:resource="https://orcid.org/0000-0002-6601-2165"/>
        <obo:IAO_0000232>Note that this relationship type, and sub-relationship types may be redundant with process terms from other ontologies. For example, the symbiotic relationship hierarchy parallels GO. The relations are provided as a convenient shortcut. Consider using the more expressive processual form to capture your data. In the future, these relations will be linked to their cognate processes through rules.</obo:IAO_0000232>
        <oboInOwl:hasExactSynonym>in pairwise interaction with</oboInOwl:hasExactSynonym>
        <oboInOwl:inSubset rdf:resource="http://purl.obolibrary.org/obo/ro/subsets#ro-eco"/>
        <rdfs:label>interacts with</rdfs:label>
        <rdfs:seeAlso rdf:datatype="http://www.w3.org/2001/XMLSchema#anyURI">http://purl.obolibrary.org/obo/ro/docs/interaction-relations/</rdfs:seeAlso>
        <skos:closeMatch rdf:datatype="http://www.w3.org/2001/XMLSchema#anyURI">http://purl.obolibrary.org/obo/MI_0914</skos:closeMatch>
    </owl:ObjectProperty>
    


    <!-- http://purl.obolibrary.org/obo/RO_0002436 -->

    <owl:ObjectProperty rdf:about="http://purl.obolibrary.org/obo/RO_0002436">
        <rdfs:subPropertyOf rdf:resource="http://purl.obolibrary.org/obo/RO_0002434"/>
        <rdf:type rdf:resource="http://www.w3.org/2002/07/owl#SymmetricProperty"/>
        <obo:IAO_0000115>An interaction relationship in which the two partners are molecular entities that directly physically interact with each other for example via a stable binding interaction or a brief interaction during which one modifies the other.</obo:IAO_0000115>
        <obo:IAO_0000117 rdf:resource="https://orcid.org/0000-0002-6601-2165"/>
        <obo:IAO_0000118>binds</obo:IAO_0000118>
        <obo:IAO_0000118>molecularly binds with</obo:IAO_0000118>
        <rdfs:label>molecularly interacts with</rdfs:label>
        <rdfs:seeAlso rdf:resource="http://purl.obolibrary.org/obo/ECO_0000353"/>
        <skos:closeMatch rdf:datatype="http://www.w3.org/2001/XMLSchema#anyURI">http://purl.obolibrary.org/obo/MI_0915</skos:closeMatch>
    </owl:ObjectProperty>
    


    <!-- http://purl.obolibrary.org/obo/RO_0002437 -->

    <owl:ObjectProperty rdf:about="http://purl.obolibrary.org/obo/RO_0002437">
        <rdfs:subPropertyOf rdf:resource="http://purl.obolibrary.org/obo/RO_0002321"/>
        <rdfs:subPropertyOf rdf:resource="http://purl.obolibrary.org/obo/RO_0002434"/>
        <rdf:type rdf:resource="http://www.w3.org/2002/07/owl#SymmetricProperty"/>
        <rdfs:domain rdf:resource="http://purl.obolibrary.org/obo/BFO_0000040"/>
        <rdfs:range rdf:resource="http://purl.obolibrary.org/obo/BFO_0000040"/>
        <obo:IAO_0000115>An interaction relationship in which at least one of the partners is an organism and the other is either an organism or an abiotic entity with which the organism interacts.</obo:IAO_0000115>
        <obo:IAO_0000117 rdf:resource="https://orcid.org/0000-0002-6601-2165"/>
        <obo:IAO_0000118>interacts with on organism level</obo:IAO_0000118>
        <oboInOwl:inSubset rdf:resource="http://purl.obolibrary.org/obo/ro/subsets#ro-eco"/>
        <rdfs:label>biotically interacts with</rdfs:label>
        <rdfs:seeAlso rdf:resource="http://dx.doi.org/10.1016/j.ecoinf.2014.08.005"/>
        <rdfs:seeAlso>http://eol.org/schema/terms/interactsWith</rdfs:seeAlso>
    </owl:ObjectProperty>
    


    <!-- http://purl.obolibrary.org/obo/RO_0002440 -->

    <owl:ObjectProperty rdf:about="http://purl.obolibrary.org/obo/RO_0002440">
        <rdfs:subPropertyOf rdf:resource="http://purl.obolibrary.org/obo/RO_0002574"/>
        <rdf:type rdf:resource="http://www.w3.org/2002/07/owl#SymmetricProperty"/>
        <obo:IAO_0000115>A biotic interaction in which the two organisms live together in more or less intimate association.</obo:IAO_0000115>
        <obo:IAO_0000117 rdf:resource="https://orcid.org/0000-0002-6601-2165"/>
        <obo:IAO_0000119 rdf:datatype="http://www.w3.org/2001/XMLSchema#anyURI">http://www.ncbi.nlm.nih.gov/pubmed/19278549</obo:IAO_0000119>
        <obo:IAO_0000232>We follow GO and PAMGO in using &apos;symbiosis&apos; as the broad term encompassing mutualism through parasitism</obo:IAO_0000232>
        <oboInOwl:inSubset rdf:resource="http://purl.obolibrary.org/obo/ro/subsets#ro-eco"/>
        <rdfs:label>symbiotically interacts with</rdfs:label>
    </owl:ObjectProperty>
    


    <!-- http://purl.obolibrary.org/obo/RO_0002447 -->

    <owl:ObjectProperty rdf:about="http://purl.obolibrary.org/obo/RO_0002447">
        <rdfs:subPropertyOf rdf:resource="http://purl.obolibrary.org/obo/RO_0002436"/>
        <obo:IAO_0000116>Axiomatization to GO to be added later</obo:IAO_0000116>
        <obo:IAO_0000117 rdf:resource="https://orcid.org/0000-0002-6601-2165"/>
        <obo:IAO_0000118>An interaction relation between x and y in which x catalyzes a reaction in which a phosphate group is added to y.</obo:IAO_0000118>
        <rdfs:label>phosphorylates</rdfs:label>
    </owl:ObjectProperty>
    


    <!-- http://purl.obolibrary.org/obo/RO_0002448 -->

    <owl:ObjectProperty rdf:about="http://purl.obolibrary.org/obo/RO_0002448">
        <rdfs:subPropertyOf rdf:resource="http://purl.obolibrary.org/obo/RO_0002436"/>
        <rdfs:subPropertyOf rdf:resource="http://purl.obolibrary.org/obo/RO_0011002"/>
        <rdfs:domain rdf:resource="http://purl.obolibrary.org/obo/BFO_0000040"/>
        <rdfs:range rdf:resource="http://purl.obolibrary.org/obo/BFO_0000040"/>
        <owl:propertyChainAxiom rdf:parseType="Collection">
            <rdf:Description rdf:about="http://purl.obolibrary.org/obo/RO_0002327"/>
            <rdf:Description rdf:about="http://purl.obolibrary.org/obo/RO_0002211"/>
            <rdf:Description rdf:about="http://purl.obolibrary.org/obo/RO_0002333"/>
        </owl:propertyChainAxiom>
        <obo:IAO_0000115>The entity A, immediately upstream of the entity B, has an activity that regulates an activity performed by B. For example, A and B may be gene products and binding of B by A regulates the kinase activity of B.

A and B can be physically interacting but not necessarily. Immediately upstream means there are no intermediate entity between A and B.</obo:IAO_0000115>
        <obo:IAO_0000117 rdf:resource="https://orcid.org/0000-0002-6601-2165"/>
        <obo:IAO_0000117 rdf:resource="https://orcid.org/0000-0003-4639-4431"/>
        <oboInOwl:hasExactSynonym>molecularly controls</oboInOwl:hasExactSynonym>
        <rdfs:label>directly regulates activity of</rdfs:label>
    </owl:ObjectProperty>
    


    <!-- http://purl.obolibrary.org/obo/RO_0002449 -->

    <owl:ObjectProperty rdf:about="http://purl.obolibrary.org/obo/RO_0002449">
        <rdfs:subPropertyOf rdf:resource="http://purl.obolibrary.org/obo/RO_0002448"/>
        <rdfs:domain rdf:resource="http://purl.obolibrary.org/obo/BFO_0000040"/>
        <rdfs:range rdf:resource="http://purl.obolibrary.org/obo/BFO_0000040"/>
        <owl:propertyChainAxiom rdf:parseType="Collection">
            <rdf:Description rdf:about="http://purl.obolibrary.org/obo/RO_0002327"/>
            <rdf:Description rdf:about="http://purl.obolibrary.org/obo/RO_0002630"/>
            <rdf:Description rdf:about="http://purl.obolibrary.org/obo/RO_0002333"/>
        </owl:propertyChainAxiom>
        <obo:IAO_0000115>The entity A, immediately upstream of the entity B, has an activity that negatively regulates an activity performed by B. 
For example, A and B may be gene products and binding of B by A negatively regulates the kinase activity of B.</obo:IAO_0000115>
        <obo:IAO_0000117 rdf:resource="https://orcid.org/0000-0002-6601-2165"/>
        <obo:IAO_0000117 rdf:resource="https://orcid.org/0000-0003-4639-4431"/>
        <obo:IAO_0000118>directly inhibits</obo:IAO_0000118>
        <oboInOwl:hasExactSynonym>molecularly decreases activity of</oboInOwl:hasExactSynonym>
        <rdfs:label>directly negatively regulates activity of</rdfs:label>
    </owl:ObjectProperty>
    


    <!-- http://purl.obolibrary.org/obo/RO_0002450 -->

    <owl:ObjectProperty rdf:about="http://purl.obolibrary.org/obo/RO_0002450">
        <rdfs:subPropertyOf rdf:resource="http://purl.obolibrary.org/obo/RO_0002448"/>
        <rdfs:domain rdf:resource="http://purl.obolibrary.org/obo/BFO_0000040"/>
        <rdfs:range rdf:resource="http://purl.obolibrary.org/obo/BFO_0000040"/>
        <owl:propertyChainAxiom rdf:parseType="Collection">
            <rdf:Description rdf:about="http://purl.obolibrary.org/obo/RO_0002327"/>
            <rdf:Description rdf:about="http://purl.obolibrary.org/obo/RO_0002629"/>
            <rdf:Description rdf:about="http://purl.obolibrary.org/obo/RO_0002333"/>
        </owl:propertyChainAxiom>
        <obo:IAO_0000115>The entity A, immediately upstream of the entity B, has an activity that positively regulates an activity performed by B. 
For example, A and B may be gene products and binding of B by A positively regulates the kinase activity of B.</obo:IAO_0000115>
        <obo:IAO_0000117 rdf:resource="https://orcid.org/0000-0002-6601-2165"/>
        <obo:IAO_0000117 rdf:resource="https://orcid.org/0000-0003-4639-4431"/>
        <obo:IAO_0000118>directly activates</obo:IAO_0000118>
        <oboInOwl:hasExactSynonym>molecularly increases activity of</oboInOwl:hasExactSynonym>
        <rdfs:label>directly positively regulates activity of</rdfs:label>
    </owl:ObjectProperty>
    


    <!-- http://purl.obolibrary.org/obo/RO_0002453 -->

    <owl:ObjectProperty rdf:about="http://purl.obolibrary.org/obo/RO_0002453">
        <rdfs:subPropertyOf rdf:resource="http://purl.obolibrary.org/obo/RO_0002434"/>
        <rdfs:subPropertyOf rdf:resource="http://purl.obolibrary.org/obo/RO_0002440"/>
        <obo:IAO_0000117 rdf:resource="https://orcid.org/0000-0002-6601-2165"/>
        <obo:IAO_0000232>The term host is usually used for the larger (macro) of the two members of a symbiosis (GO)</obo:IAO_0000232>
        <oboInOwl:inSubset rdf:resource="http://purl.obolibrary.org/obo/ro/subsets#ro-eco"/>
        <rdfs:label>host of</rdfs:label>
    </owl:ObjectProperty>
    


    <!-- http://purl.obolibrary.org/obo/RO_0002454 -->

    <owl:ObjectProperty rdf:about="http://purl.obolibrary.org/obo/RO_0002454">
        <rdfs:subPropertyOf rdf:resource="http://purl.obolibrary.org/obo/RO_0002434"/>
        <rdfs:subPropertyOf rdf:resource="http://purl.obolibrary.org/obo/RO_0002440"/>
        <rdfs:range rdf:resource="http://purl.obolibrary.org/obo/NCBITaxon_33090"/>
        <obo:IAO_0000115>X &apos;has host&apos; y if and only if: x is an organism, y is an organism, and x can live on the surface of or within the body of y</obo:IAO_0000115>
        <obo:IAO_0000117 rdf:resource="https://orcid.org/0000-0002-6601-2165"/>
        <oboInOwl:inSubset rdf:resource="http://purl.obolibrary.org/obo/ro/subsets#ro-eco"/>
        <rdfs:label>has host</rdfs:label>
        <rdfs:seeAlso>http://eol.org/schema/terms/hasHost</rdfs:seeAlso>
    </owl:ObjectProperty>
    


    <!-- http://purl.obolibrary.org/obo/RO_0002464 -->

    <owl:ObjectProperty rdf:about="http://purl.obolibrary.org/obo/RO_0002464">
        <obo:IAO_0000117 rdf:resource="https://orcid.org/0000-0002-6601-2165"/>
        <obo:IAO_0000232>This property or its subproperties is not to be used directly. These properties exist as helper properties that are used to support OWL reasoning.</obo:IAO_0000232>
        <rdfs:label>helper property (not for use in curation)</rdfs:label>
    </owl:ObjectProperty>
    


    <!-- http://purl.obolibrary.org/obo/RO_0002481 -->

    <owl:ObjectProperty rdf:about="http://purl.obolibrary.org/obo/RO_0002481">
        <rdfs:subPropertyOf rdf:resource="http://purl.obolibrary.org/obo/RO_0002564"/>
        <obo:IAO_0000117 rdf:resource="https://orcid.org/0000-0002-6601-2165"/>
        <rdfs:label>is kinase activity</rdfs:label>
    </owl:ObjectProperty>
    


    <!-- http://purl.obolibrary.org/obo/RO_0002487 -->

    <owl:ObjectProperty rdf:about="http://purl.obolibrary.org/obo/RO_0002487">
        <rdfs:domain rdf:resource="http://purl.obolibrary.org/obo/BFO_0000004"/>
        <rdfs:range rdf:resource="http://purl.obolibrary.org/obo/BFO_0000003"/>
        <obo:IAO_0000117 rdf:resource="https://orcid.org/0000-0002-6601-2165"/>
        <obo:IAO_0000232>Do not use this relation directly. It is ended as a grouping for a diverse set of relations, typically connecting an anatomical entity to a biological process or developmental stage.</obo:IAO_0000232>
        <rdfs:label>relation between physical entity and a process or stage</rdfs:label>
    </owl:ObjectProperty>
    


    <!-- http://purl.obolibrary.org/obo/RO_0002497 -->

    <owl:ObjectProperty rdf:about="http://purl.obolibrary.org/obo/RO_0002497">
        <rdfs:subPropertyOf rdf:resource="http://purl.obolibrary.org/obo/RO_0002487"/>
        <owl:propertyChainAxiom rdf:parseType="Collection">
            <rdf:Description rdf:about="http://purl.obolibrary.org/obo/BFO_0000050"/>
            <rdf:Description rdf:about="http://purl.obolibrary.org/obo/RO_0002497"/>
        </owl:propertyChainAxiom>
        <owl:propertyChainAxiom rdf:parseType="Collection">
            <rdf:Description rdf:about="http://purl.obolibrary.org/obo/RO_0002497"/>
            <rdf:Description rdf:about="http://purl.obolibrary.org/obo/BFO_0000050"/>
        </owl:propertyChainAxiom>
        <owl:propertyChainAxiom rdf:parseType="Collection">
            <rdf:Description rdf:about="http://purl.obolibrary.org/obo/RO_0002497"/>
            <rdf:Description rdf:about="http://purl.obolibrary.org/obo/BFO_0000063"/>
        </owl:propertyChainAxiom>
        <obo:IAO_0000115>x existence ends during or before y if and only if the time point at which x ends is before or equivalent to the time point at which y ends.</obo:IAO_0000115>
        <obo:IAO_0000117 rdf:resource="https://orcid.org/0000-0002-6601-2165"/>
        <rdfs:comment>The relations here were created based on work originally by Fabian Neuhaus and David Osumi-Sutherland. The work has not yet been vetted and errors in definitions may have occurred during transcription.</rdfs:comment>
        <rdfs:label>existence ends during or before</rdfs:label>
    </owl:ObjectProperty>
    


    <!-- http://purl.obolibrary.org/obo/RO_0002500 -->

    <owl:ObjectProperty rdf:about="http://purl.obolibrary.org/obo/RO_0002500">
        <rdfs:subPropertyOf rdf:resource="http://purl.obolibrary.org/obo/RO_0002595"/>
        <owl:inverseOf rdf:resource="http://purl.obolibrary.org/obo/RO_0002608"/>
        <obo:IAO_0000115>A relationship between a material entity and a process where the material entity has some causal role that influences the process</obo:IAO_0000115>
        <obo:IAO_0000119 rdf:resource="http://purl.obolibrary.org/obo/ro/docs/causal-relations"/>
        <rdfs:label>causal agent in process</rdfs:label>
    </owl:ObjectProperty>
    


    <!-- http://purl.obolibrary.org/obo/RO_0002501 -->

    <owl:ObjectProperty rdf:about="http://purl.obolibrary.org/obo/RO_0002501">
        <rdfs:subPropertyOf rdf:resource="http://purl.obolibrary.org/obo/RO_0002410"/>
        <rdfs:domain rdf:resource="http://purl.obolibrary.org/obo/BFO_0000003"/>
        <rdfs:range rdf:resource="http://purl.obolibrary.org/obo/BFO_0000003"/>
        <obo:IAO_0000115>p is causally related to q if and only if p or any part of p and q or any part of q are linked by a chain of events where each event pair is one where the execution of p influences the execution of q. p may be upstream, downstream, part of, or a container of q.</obo:IAO_0000115>
        <obo:IAO_0000117 rdf:resource="https://orcid.org/0000-0002-6601-2165"/>
        <obo:IAO_0000119 rdf:resource="http://purl.obolibrary.org/obo/ro/docs/causal-relations"/>
        <obo:IAO_0000232>Do not use this relation directly. It is intended as a grouping for a diverse set of relations, all involving cause and effect.</obo:IAO_0000232>
        <rdfs:label>causal relation between processes</rdfs:label>
    </owl:ObjectProperty>
    


    <!-- http://purl.obolibrary.org/obo/RO_0002502 -->

    <owl:ObjectProperty rdf:about="http://purl.obolibrary.org/obo/RO_0002502">
        <obo:IAO_0000117 rdf:resource="https://orcid.org/0000-0002-6601-2165"/>
        <rdfs:label>depends on</rdfs:label>
        <rdfs:seeAlso rdf:resource="http://purl.obolibrary.org/obo/BFO_0000169"/>
    </owl:ObjectProperty>
    


    <!-- http://purl.obolibrary.org/obo/RO_0002506 -->

    <owl:ObjectProperty rdf:about="http://purl.obolibrary.org/obo/RO_0002506">
        <rdfs:subPropertyOf rdf:resource="http://purl.obolibrary.org/obo/RO_0002410"/>
        <rdfs:domain rdf:resource="http://purl.obolibrary.org/obo/BFO_0000002"/>
        <rdfs:range rdf:resource="http://purl.obolibrary.org/obo/BFO_0000002"/>
        <obo:IAO_0000116>The intent is that the process branch of the causal property hierarchy is primary (causal relations hold between occurrents/processes), and that the material branch is defined in terms of the process branch</obo:IAO_0000116>
        <obo:IAO_0000117 rdf:resource="https://orcid.org/0000-0002-6601-2165"/>
        <obo:IAO_0000119 rdf:resource="http://purl.obolibrary.org/obo/ro/docs/causal-relations"/>
        <obo:IAO_0000232>Do not use this relation directly. It is intended as a grouping for a diverse set of relations, all involving cause and effect.</obo:IAO_0000232>
        <rdfs:label>causal relation between entities</rdfs:label>
    </owl:ObjectProperty>
    


    <!-- http://purl.obolibrary.org/obo/RO_0002559 -->

    <owl:ObjectProperty rdf:about="http://purl.obolibrary.org/obo/RO_0002559">
        <rdfs:subPropertyOf rdf:resource="http://purl.obolibrary.org/obo/RO_0002506"/>
        <owl:inverseOf rdf:resource="http://purl.obolibrary.org/obo/RO_0002566"/>
        <obo:IAO_0000117 rdf:resource="https://orcid.org/0000-0002-6601-2165"/>
        <obo:IAO_0000119 rdf:resource="http://purl.obolibrary.org/obo/ro/docs/causal-relations"/>
        <obo:IAO_0000589>causally influenced by (entity-centric)</obo:IAO_0000589>
        <rdfs:label>causally influenced by</rdfs:label>
    </owl:ObjectProperty>
    


    <!-- http://purl.obolibrary.org/obo/RO_0002563 -->

    <owl:ObjectProperty rdf:about="http://purl.obolibrary.org/obo/RO_0002563">
        <rdfs:subPropertyOf rdf:resource="http://purl.obolibrary.org/obo/RO_0002464"/>
        <obo:IAO_0000117 rdf:resource="https://orcid.org/0000-0002-6601-2165"/>
        <rdfs:label>interaction relation helper property</rdfs:label>
        <rdfs:seeAlso rdf:resource="http://ontologydesignpatterns.org/wiki/Submissions:N-Ary_Relation_Pattern_%28OWL_2%29"/>
        <rdfs:seeAlso rdf:datatype="http://www.w3.org/2001/XMLSchema#anyURI">http://purl.obolibrary.org/obo/ro/docs/interaction-relations/</rdfs:seeAlso>
    </owl:ObjectProperty>
    


    <!-- http://purl.obolibrary.org/obo/RO_0002564 -->

    <owl:ObjectProperty rdf:about="http://purl.obolibrary.org/obo/RO_0002564">
        <rdfs:subPropertyOf rdf:resource="http://purl.obolibrary.org/obo/RO_0002563"/>
        <obo:IAO_0000117 rdf:resource="https://orcid.org/0000-0002-6601-2165"/>
        <rdfs:label>molecular interaction relation helper property</rdfs:label>
    </owl:ObjectProperty>
    


    <!-- http://purl.obolibrary.org/obo/RO_0002566 -->

    <owl:ObjectProperty rdf:about="http://purl.obolibrary.org/obo/RO_0002566">
        <rdfs:subPropertyOf rdf:resource="http://purl.obolibrary.org/obo/RO_0002506"/>
        <rdfs:domain rdf:resource="http://purl.obolibrary.org/obo/BFO_0000002"/>
        <rdfs:range rdf:resource="http://purl.obolibrary.org/obo/BFO_0000002"/>
        <owl:propertyChainAxiom rdf:parseType="Collection">
            <rdf:Description rdf:about="http://purl.obolibrary.org/obo/RO_0002327"/>
            <rdf:Description rdf:about="http://purl.obolibrary.org/obo/RO_0002411"/>
            <rdf:Description rdf:about="http://purl.obolibrary.org/obo/RO_0002233"/>
        </owl:propertyChainAxiom>
        <owl:propertyChainAxiom rdf:parseType="Collection">
            <rdf:Description rdf:about="http://purl.obolibrary.org/obo/RO_0002327"/>
            <rdf:Description rdf:about="http://purl.obolibrary.org/obo/RO_0002411"/>
            <rdf:Description rdf:about="http://purl.obolibrary.org/obo/RO_0002333"/>
        </owl:propertyChainAxiom>
        <obo:IAO_0000115>The entity or characteristic A is causally upstream of the entity or characteristic B, A having an effect on B. An entity corresponds to any biological type of entity as long as a mass is measurable. A characteristic corresponds to a particular specificity of an entity (e.g., phenotype, shape, size).</obo:IAO_0000115>
        <obo:IAO_0000117 rdf:resource="https://orcid.org/0000-0002-6601-2165"/>
        <obo:IAO_0000117 rdf:resource="https://orcid.org/0000-0003-4639-4431"/>
        <obo:IAO_0000119 rdf:resource="http://purl.obolibrary.org/obo/ro/docs/causal-relations"/>
        <obo:IAO_0000589>causally influences (entity-centric)</obo:IAO_0000589>
        <rdfs:label>causally influences</rdfs:label>
    </owl:ObjectProperty>
    


    <!-- http://purl.obolibrary.org/obo/RO_0002567 -->

    <owl:ObjectProperty rdf:about="http://purl.obolibrary.org/obo/RO_0002567">
        <rdfs:subPropertyOf rdf:resource="http://purl.obolibrary.org/obo/RO_0002328"/>
        <rdfs:domain rdf:resource="http://purl.obolibrary.org/obo/UBERON_0000061"/>
        <rdfs:range rdf:resource="http://purl.obolibrary.org/obo/UBERON_0000061"/>
        <obo:IAO_0000115>A relation that holds between elements of a musculoskeletal system or its analogs.</obo:IAO_0000115>
        <obo:IAO_0000117 rdf:resource="https://orcid.org/0000-0002-6601-2165"/>
        <obo:IAO_0000232>Do not use this relation directly. It is ended as a grouping for a diverse set of relations, all involving the biomechanical processes.</obo:IAO_0000232>
        <rdfs:label>biomechanically related to</rdfs:label>
    </owl:ObjectProperty>
    


    <!-- http://purl.obolibrary.org/obo/RO_0002574 -->

    <owl:ObjectProperty rdf:about="http://purl.obolibrary.org/obo/RO_0002574">
        <rdfs:subPropertyOf rdf:resource="http://purl.obolibrary.org/obo/RO_0002437"/>
        <rdfs:domain rdf:resource="http://purl.obolibrary.org/obo/OBI_0100026"/>
        <rdfs:range rdf:resource="http://purl.obolibrary.org/obo/OBI_0100026"/>
        <obo:IAO_0000117 rdf:resource="https://orcid.org/0000-0002-6601-2165"/>
        <oboInOwl:inSubset rdf:resource="http://purl.obolibrary.org/obo/ro/subsets#ro-eco"/>
        <rdfs:label>participates in a biotic-biotic interaction with</rdfs:label>
        <rdfs:seeAlso rdf:resource="http://dx.doi.org/10.1016/j.ecoinf.2014.08.005"/>
    </owl:ObjectProperty>
    


    <!-- http://purl.obolibrary.org/obo/RO_0002578 -->

    <owl:ObjectProperty rdf:about="http://purl.obolibrary.org/obo/RO_0002578">
        <rdfs:subPropertyOf rdf:resource="http://purl.obolibrary.org/obo/RO_0002211"/>
        <rdfs:subPropertyOf rdf:resource="http://purl.obolibrary.org/obo/RO_0002412"/>
        <obo:IAO_0000115>p directly regulates q iff p is immediately causally upstream of q and p regulates q.</obo:IAO_0000115>
        <obo:IAO_0000117 rdf:resource="https://orcid.org/0000-0002-6601-2165"/>
        <obo:IAO_0000119 rdf:resource="http://purl.obolibrary.org/obo/ro/docs/causal-relations"/>
        <obo:IAO_0000589>directly regulates (processual)</obo:IAO_0000589>
        <obo:RO_0002575 rdf:resource="http://purl.obolibrary.org/obo/RO_0002211"/>
        <oboInOwl:hasDbXref>RO:0002578</oboInOwl:hasDbXref>
        <oboInOwl:hasOBONamespace>external</oboInOwl:hasOBONamespace>
        <oboInOwl:id>directly_regulates</oboInOwl:id>
        <oboInOwl:inSubset rdf:resource="http://purl.obolibrary.org/obo/valid_for_go_annotation_extension"/>
        <oboInOwl:inSubset rdf:resource="http://purl.obolibrary.org/obo/valid_for_go_ontology"/>
        <oboInOwl:inSubset rdf:resource="http://purl.obolibrary.org/obo/valid_for_gocam"/>
        <oboInOwl:shorthand>directly_regulates</oboInOwl:shorthand>
        <rdfs:label>directly regulates</rdfs:label>
    </owl:ObjectProperty>
    


    <!-- http://purl.obolibrary.org/obo/RO_0002584 -->

    <owl:ObjectProperty rdf:about="http://purl.obolibrary.org/obo/RO_0002584">
        <rdfs:subPropertyOf rdf:resource="http://purl.obolibrary.org/obo/RO_0002328"/>
        <rdfs:subPropertyOf rdf:resource="http://purl.obolibrary.org/obo/RO_0002595"/>
        <owl:propertyChainAxiom rdf:parseType="Collection">
            <rdf:Description rdf:about="http://purl.obolibrary.org/obo/BFO_0000051"/>
            <rdf:Description rdf:about="http://purl.obolibrary.org/obo/RO_0002215"/>
        </owl:propertyChainAxiom>
        <obo:IAO_0000112>gland SubClassOf &apos;has part structure that is capable of&apos; some &apos;secretion by cell&apos;</obo:IAO_0000112>
        <obo:IAO_0000115>s &apos;has part structure that is capable of&apos; p if and only if there exists some part x such that s &apos;has part&apos; x and x &apos;capable of&apos; p</obo:IAO_0000115>
        <obo:IAO_0000117 rdf:resource="https://orcid.org/0000-0002-6601-2165"/>
        <rdfs:label>has part structure that is capable of</rdfs:label>
    </owl:ObjectProperty>
    


    <!-- http://purl.obolibrary.org/obo/RO_0002595 -->

    <owl:ObjectProperty rdf:about="http://purl.obolibrary.org/obo/RO_0002595">
        <rdfs:subPropertyOf rdf:resource="http://purl.obolibrary.org/obo/RO_0002410"/>
        <rdfs:domain rdf:resource="http://purl.obolibrary.org/obo/BFO_0000040"/>
        <rdfs:range rdf:resource="http://purl.obolibrary.org/obo/BFO_0000015"/>
        <obo:IAO_0000115>A relationship that holds between a material entity and a process in which causality is involved, with either the material entity or some part of the material entity exerting some influence over the process, or the process influencing some aspect of the material entity.</obo:IAO_0000115>
        <obo:IAO_0000116>Do not use this relation directly. It is intended as a grouping for a diverse set of relations, all involving cause and effect.</obo:IAO_0000116>
        <obo:IAO_0000117 rdf:resource="https://orcid.org/0000-0002-6601-2165"/>
        <obo:IAO_0000119 rdf:resource="http://purl.obolibrary.org/obo/ro/docs/causal-relations"/>
        <rdfs:label>causal relation between material entity and a process</rdfs:label>
    </owl:ObjectProperty>
    


    <!-- http://purl.obolibrary.org/obo/RO_0002596 -->

    <owl:ObjectProperty rdf:about="http://purl.obolibrary.org/obo/RO_0002596">
        <rdfs:subPropertyOf rdf:resource="http://purl.obolibrary.org/obo/RO_0002500"/>
        <owl:propertyChainAxiom rdf:parseType="Collection">
            <rdf:Description rdf:about="http://purl.obolibrary.org/obo/RO_0002215"/>
            <rdf:Description rdf:about="http://purl.obolibrary.org/obo/RO_0002211"/>
        </owl:propertyChainAxiom>
        <obo:IAO_0000112>pyrethroid -&gt; growth</obo:IAO_0000112>
        <obo:IAO_0000115>Holds between c and p if and only if c is capable of some activity a, and a regulates p.</obo:IAO_0000115>
        <obo:IAO_0000119 rdf:resource="http://purl.obolibrary.org/obo/ro/docs/causal-relations"/>
        <rdfs:label>capable of regulating</rdfs:label>
    </owl:ObjectProperty>
    


    <!-- http://purl.obolibrary.org/obo/RO_0002597 -->

    <owl:ObjectProperty rdf:about="http://purl.obolibrary.org/obo/RO_0002597">
        <rdfs:subPropertyOf rdf:resource="http://purl.obolibrary.org/obo/RO_0002596"/>
        <owl:propertyChainAxiom rdf:parseType="Collection">
            <rdf:Description rdf:about="http://purl.obolibrary.org/obo/RO_0002215"/>
            <rdf:Description rdf:about="http://purl.obolibrary.org/obo/RO_0002212"/>
        </owl:propertyChainAxiom>
        <obo:IAO_0000115>Holds between c and p if and only if c is capable of some activity a, and a negatively regulates p.</obo:IAO_0000115>
        <obo:IAO_0000119 rdf:resource="http://purl.obolibrary.org/obo/ro/docs/causal-relations"/>
        <rdfs:label>capable of negatively regulating</rdfs:label>
    </owl:ObjectProperty>
    


    <!-- http://purl.obolibrary.org/obo/RO_0002598 -->

    <owl:ObjectProperty rdf:about="http://purl.obolibrary.org/obo/RO_0002598">
        <rdfs:subPropertyOf rdf:resource="http://purl.obolibrary.org/obo/RO_0002596"/>
        <owl:propertyChainAxiom rdf:parseType="Collection">
            <rdf:Description rdf:about="http://purl.obolibrary.org/obo/RO_0002215"/>
            <rdf:Description rdf:about="http://purl.obolibrary.org/obo/RO_0002213"/>
        </owl:propertyChainAxiom>
        <obo:IAO_0000112>renin -&gt; arteriolar smooth muscle contraction</obo:IAO_0000112>
        <obo:IAO_0000115>Holds between c and p if and only if c is capable of some activity a, and a positively regulates p.</obo:IAO_0000115>
        <obo:IAO_0000119 rdf:resource="http://purl.obolibrary.org/obo/ro/docs/causal-relations"/>
        <rdfs:label>capable of positively regulating</rdfs:label>
    </owl:ObjectProperty>
    


    <!-- http://purl.obolibrary.org/obo/RO_0002608 -->

    <owl:ObjectProperty rdf:about="http://purl.obolibrary.org/obo/RO_0002608">
        <rdfs:subPropertyOf rdf:resource="http://purl.obolibrary.org/obo/RO_0002410"/>
        <obo:IAO_0000115>Inverse of &apos;causal agent in process&apos;</obo:IAO_0000115>
        <obo:IAO_0000119 rdf:resource="http://purl.obolibrary.org/obo/ro/docs/causal-relations"/>
        <oboInOwl:hasDbXref>RO:0002608</oboInOwl:hasDbXref>
        <oboInOwl:hasOBONamespace>external</oboInOwl:hasOBONamespace>
        <oboInOwl:id>process_has_causal_agent</oboInOwl:id>
        <oboInOwl:shorthand>process_has_causal_agent</oboInOwl:shorthand>
        <rdfs:label>process has causal agent</rdfs:label>
    </owl:ObjectProperty>
    


    <!-- http://purl.obolibrary.org/obo/RO_0002610 -->

    <owl:ObjectProperty rdf:about="http://purl.obolibrary.org/obo/RO_0002610">
        <obo:IAO_0000115>A relationship that holds between two entities, where the entities exhibit a statistical dependence relationship. The entities may be statistical variables, or they may be other kinds of entities such as diseases, chemical entities or processes.</obo:IAO_0000115>
        <rdfs:label>correlated with</rdfs:label>
    </owl:ObjectProperty>
    


    <!-- http://purl.obolibrary.org/obo/RO_0002629 -->

    <owl:ObjectProperty rdf:about="http://purl.obolibrary.org/obo/RO_0002629">
        <rdfs:subPropertyOf rdf:resource="http://purl.obolibrary.org/obo/RO_0002213"/>
        <rdfs:subPropertyOf rdf:resource="http://purl.obolibrary.org/obo/RO_0002578"/>
        <obo:IAO_0000115>p directly positively regulates q iff p is immediately causally upstream of q, and p positively regulates q.</obo:IAO_0000115>
        <obo:IAO_0000119 rdf:resource="http://purl.obolibrary.org/obo/ro/docs/causal-relations"/>
        <obo:IAO_0000589>directly positively regulates (process to process)</obo:IAO_0000589>
        <obo:RO_0004049 rdf:resource="http://purl.obolibrary.org/obo/RO_0002578"/>
        <oboInOwl:hasDbXref>RO:0002629</oboInOwl:hasDbXref>
        <oboInOwl:hasOBONamespace>external</oboInOwl:hasOBONamespace>
        <oboInOwl:id>directly_positively_regulates</oboInOwl:id>
        <oboInOwl:inSubset rdf:resource="http://purl.obolibrary.org/obo/valid_for_go_annotation_extension"/>
        <oboInOwl:inSubset rdf:resource="http://purl.obolibrary.org/obo/valid_for_go_ontology"/>
        <oboInOwl:inSubset rdf:resource="http://purl.obolibrary.org/obo/valid_for_gocam"/>
        <oboInOwl:shorthand>directly_positively_regulates</oboInOwl:shorthand>
        <rdfs:label>directly positively regulates</rdfs:label>
        <rdfs:seeAlso rdf:datatype="http://www.w3.org/2001/XMLSchema#anyURI">https://wiki.geneontology.org/Directly_positively_regulates</rdfs:seeAlso>
    </owl:ObjectProperty>
    


    <!-- http://purl.obolibrary.org/obo/RO_0002630 -->

    <owl:ObjectProperty rdf:about="http://purl.obolibrary.org/obo/RO_0002630">
        <rdfs:subPropertyOf rdf:resource="http://purl.obolibrary.org/obo/RO_0002212"/>
        <rdfs:subPropertyOf rdf:resource="http://purl.obolibrary.org/obo/RO_0002578"/>
        <obo:IAO_0000115>p directly negatively regulates q iff p is immediately causally upstream of q, and p negatively regulates q.</obo:IAO_0000115>
        <obo:IAO_0000119 rdf:resource="http://purl.obolibrary.org/obo/ro/docs/causal-relations"/>
        <obo:IAO_0000589>directly negatively regulates (process to process)</obo:IAO_0000589>
        <obo:RO_0004050 rdf:resource="http://purl.obolibrary.org/obo/RO_0002578"/>
        <oboInOwl:hasDbXref>RO:0002630</oboInOwl:hasDbXref>
        <oboInOwl:hasOBONamespace>external</oboInOwl:hasOBONamespace>
        <oboInOwl:id>directly_negatively_regulates</oboInOwl:id>
        <oboInOwl:inSubset rdf:resource="http://purl.obolibrary.org/obo/valid_for_go_annotation_extension"/>
        <oboInOwl:inSubset rdf:resource="http://purl.obolibrary.org/obo/valid_for_go_ontology"/>
        <oboInOwl:inSubset rdf:resource="http://purl.obolibrary.org/obo/valid_for_gocam"/>
        <oboInOwl:shorthand>directly_negatively_regulates</oboInOwl:shorthand>
        <rdfs:label>directly negatively regulates</rdfs:label>
        <rdfs:seeAlso rdf:datatype="http://www.w3.org/2001/XMLSchema#anyURI">https://wiki.geneontology.org/Directly_negatively_regulates</rdfs:seeAlso>
    </owl:ObjectProperty>
    


    <!-- http://purl.obolibrary.org/obo/RO_0004031 -->

    <owl:ObjectProperty rdf:about="http://purl.obolibrary.org/obo/RO_0004031">
        <rdfs:subPropertyOf rdf:resource="http://purl.obolibrary.org/obo/RO_0002328"/>
        <owl:propertyChainAxiom rdf:parseType="Collection">
            <rdf:Description rdf:about="http://purl.obolibrary.org/obo/RO_0002327"/>
            <rdf:Description rdf:about="http://purl.obolibrary.org/obo/BFO_0000051"/>
        </owl:propertyChainAxiom>
        <obo:IAO_0000115>Holds between an entity and an process P where the entity enables some larger compound process, and that larger process has-part P.</obo:IAO_0000115>
        <oboInOwl:created_by rdf:resource="https://orcid.org/0000-0002-6601-2165"/>
        <oboInOwl:creation_date rdf:datatype="http://www.w3.org/2001/XMLSchema#dateTime">2018-01-25T23:20:13Z</oboInOwl:creation_date>
        <rdfs:label>enables subfunction</rdfs:label>
    </owl:ObjectProperty>
    


    <!-- http://purl.obolibrary.org/obo/RO_0004032 -->

    <owl:ObjectProperty rdf:about="http://purl.obolibrary.org/obo/RO_0004032">
        <rdfs:subPropertyOf rdf:resource="http://purl.obolibrary.org/obo/RO_0002264"/>
        <owl:propertyChainAxiom rdf:parseType="Collection">
            <rdf:Description rdf:about="http://purl.obolibrary.org/obo/RO_0002327"/>
            <rdf:Description rdf:about="http://purl.obolibrary.org/obo/RO_0004047"/>
        </owl:propertyChainAxiom>
        <obo:RO_0004049 rdf:resource="http://purl.obolibrary.org/obo/RO_0002264"/>
        <oboInOwl:created_by rdf:resource="https://orcid.org/0000-0002-6601-2165"/>
        <oboInOwl:creation_date rdf:datatype="http://www.w3.org/2001/XMLSchema#dateTime">2018-01-26T23:49:30Z</oboInOwl:creation_date>
        <oboInOwl:inSubset rdf:resource="http://purl.obolibrary.org/obo/valid_for_go_gp2term"/>
        <rdfs:label>acts upstream of or within, positive effect</rdfs:label>
        <rdfs:seeAlso rdf:datatype="http://www.w3.org/2001/XMLSchema#anyURI">https://wiki.geneontology.org/Acts_upstream_of_or_within,_positive_effect</rdfs:seeAlso>
    </owl:ObjectProperty>
    


    <!-- http://purl.obolibrary.org/obo/RO_0004033 -->

    <owl:ObjectProperty rdf:about="http://purl.obolibrary.org/obo/RO_0004033">
        <rdfs:subPropertyOf rdf:resource="http://purl.obolibrary.org/obo/RO_0002264"/>
        <owl:propertyChainAxiom rdf:parseType="Collection">
            <rdf:Description rdf:about="http://purl.obolibrary.org/obo/RO_0002327"/>
            <rdf:Description rdf:about="http://purl.obolibrary.org/obo/RO_0004046"/>
        </owl:propertyChainAxiom>
        <obo:RO_0004050 rdf:resource="http://purl.obolibrary.org/obo/RO_0002264"/>
        <oboInOwl:created_by rdf:resource="https://orcid.org/0000-0002-6601-2165"/>
        <oboInOwl:creation_date rdf:datatype="http://www.w3.org/2001/XMLSchema#dateTime">2018-01-26T23:49:51Z</oboInOwl:creation_date>
        <oboInOwl:inSubset rdf:resource="http://purl.obolibrary.org/obo/valid_for_go_gp2term"/>
        <rdfs:label>acts upstream of or within, negative effect</rdfs:label>
        <rdfs:seeAlso rdf:datatype="http://www.w3.org/2001/XMLSchema#anyURI">https://wiki.geneontology.org/Acts_upstream_of_or_within,_negative_effect</rdfs:seeAlso>
    </owl:ObjectProperty>
    


    <!-- http://purl.obolibrary.org/obo/RO_0004034 -->

    <owl:ObjectProperty rdf:about="http://purl.obolibrary.org/obo/RO_0004034">
        <rdfs:subPropertyOf rdf:resource="http://purl.obolibrary.org/obo/RO_0002263"/>
        <rdfs:subPropertyOf rdf:resource="http://purl.obolibrary.org/obo/RO_0004032"/>
        <owl:propertyChainAxiom rdf:parseType="Collection">
            <rdf:Description rdf:about="http://purl.obolibrary.org/obo/RO_0002327"/>
            <rdf:Description rdf:about="http://purl.obolibrary.org/obo/RO_0002304"/>
        </owl:propertyChainAxiom>
        <obo:IAO_0000115>c &apos;acts upstream of, positive effect&apos; p if c is enables f, and f is causally upstream of p, and the direction of f is positive</obo:IAO_0000115>
        <obo:RO_0004049 rdf:resource="http://purl.obolibrary.org/obo/RO_0002263"/>
        <oboInOwl:created_by rdf:resource="https://orcid.org/0000-0002-6601-2165"/>
        <oboInOwl:creation_date rdf:datatype="http://www.w3.org/2001/XMLSchema#dateTime">2018-01-26T23:53:14Z</oboInOwl:creation_date>
        <oboInOwl:inSubset rdf:resource="http://purl.obolibrary.org/obo/valid_for_go_gp2term"/>
        <rdfs:label>acts upstream of, positive effect</rdfs:label>
        <rdfs:seeAlso rdf:datatype="http://www.w3.org/2001/XMLSchema#anyURI">https://wiki.geneontology.org/Acts_upstream_of,_positive_effect</rdfs:seeAlso>
    </owl:ObjectProperty>
    


    <!-- http://purl.obolibrary.org/obo/RO_0004035 -->

    <owl:ObjectProperty rdf:about="http://purl.obolibrary.org/obo/RO_0004035">
        <rdfs:subPropertyOf rdf:resource="http://purl.obolibrary.org/obo/RO_0002263"/>
        <rdfs:subPropertyOf rdf:resource="http://purl.obolibrary.org/obo/RO_0004033"/>
        <owl:propertyChainAxiom rdf:parseType="Collection">
            <rdf:Description rdf:about="http://purl.obolibrary.org/obo/RO_0002327"/>
            <rdf:Description rdf:about="http://purl.obolibrary.org/obo/RO_0002305"/>
        </owl:propertyChainAxiom>
        <obo:IAO_0000115>c &apos;acts upstream of, negative effect&apos; p if c is enables f, and f is causally upstream of p, and the direction of f is negative</obo:IAO_0000115>
        <obo:RO_0004050 rdf:resource="http://purl.obolibrary.org/obo/RO_0002263"/>
        <oboInOwl:created_by rdf:resource="https://orcid.org/0000-0002-6601-2165"/>
        <oboInOwl:creation_date rdf:datatype="http://www.w3.org/2001/XMLSchema#dateTime">2018-01-26T23:53:22Z</oboInOwl:creation_date>
        <oboInOwl:inSubset rdf:resource="http://purl.obolibrary.org/obo/valid_for_go_gp2term"/>
        <rdfs:label>acts upstream of, negative effect</rdfs:label>
        <rdfs:seeAlso rdf:datatype="http://www.w3.org/2001/XMLSchema#anyURI">https://wiki.geneontology.org/Acts_upstream_of,_negative_effect</rdfs:seeAlso>
    </owl:ObjectProperty>
    


    <!-- http://purl.obolibrary.org/obo/RO_0004046 -->

    <owl:ObjectProperty rdf:about="http://purl.obolibrary.org/obo/RO_0004046">
        <rdfs:subPropertyOf rdf:resource="http://purl.obolibrary.org/obo/RO_0002418"/>
        <obo:RO_0004050 rdf:resource="http://purl.obolibrary.org/obo/RO_0002418"/>
        <oboInOwl:created_by rdf:resource="https://orcid.org/0000-0002-6601-2165"/>
        <oboInOwl:creation_date rdf:datatype="http://www.w3.org/2001/XMLSchema#dateTime">2018-03-13T23:55:05Z</oboInOwl:creation_date>
        <rdfs:label>causally upstream of or within, negative effect</rdfs:label>
        <rdfs:seeAlso rdf:datatype="http://www.w3.org/2001/XMLSchema#anyURI">https://wiki.geneontology.org/Causally_upstream_of_or_within,_negative_effect</rdfs:seeAlso>
    </owl:ObjectProperty>
    


    <!-- http://purl.obolibrary.org/obo/RO_0004047 -->

    <owl:ObjectProperty rdf:about="http://purl.obolibrary.org/obo/RO_0004047">
        <rdfs:subPropertyOf rdf:resource="http://purl.obolibrary.org/obo/RO_0002418"/>
        <obo:RO_0004049 rdf:resource="http://purl.obolibrary.org/obo/RO_0002418"/>
        <oboInOwl:created_by rdf:resource="https://orcid.org/0000-0002-6601-2165"/>
        <oboInOwl:creation_date rdf:datatype="http://www.w3.org/2001/XMLSchema#dateTime">2018-03-13T23:55:19Z</oboInOwl:creation_date>
        <rdfs:label>causally upstream of or within, positive effect</rdfs:label>
        <rdfs:seeAlso rdf:resource="https://wiki.geneontology.org/Causally_upstream_of_or_within,_positive_effect"/>
    </owl:ObjectProperty>
    


    <!-- http://purl.obolibrary.org/obo/RO_0011002 -->

    <owl:ObjectProperty rdf:about="http://purl.obolibrary.org/obo/RO_0011002">
        <rdfs:subPropertyOf rdf:resource="http://purl.obolibrary.org/obo/RO_0002566"/>
        <rdfs:domain rdf:resource="http://purl.obolibrary.org/obo/BFO_0000040"/>
        <rdfs:range rdf:resource="http://purl.obolibrary.org/obo/BFO_0000040"/>
        <obo:IAO_0000115>The entity A has an activity that regulates an activity of the entity B. For example, A and B are gene products where the catalytic activity of A regulates the kinase activity of B.</obo:IAO_0000115>
        <obo:IAO_0000117 rdf:resource="https://orcid.org/0000-0003-4639-4431"/>
        <rdfs:label>regulates activity of</rdfs:label>
    </owl:ObjectProperty>
    


    <!-- http://purl.obolibrary.org/obo/RO_0012011 -->

    <owl:ObjectProperty rdf:about="http://purl.obolibrary.org/obo/RO_0012011">
        <rdfs:subPropertyOf rdf:resource="http://purl.obolibrary.org/obo/RO_0002411"/>
        <obo:IAO_0000115>p is indirectly causally upstream of q iff p is causally upstream of q and there exists some process r such that p is causally upstream of r and r is causally upstream of q.</obo:IAO_0000115>
        <oboInOwl:created_by rdf:resource="https://orcid.org/0000-0003-1813-6857"/>
        <oboInOwl:creation_date rdf:datatype="http://www.w3.org/2001/XMLSchema#dateTime">2022-09-26T06:07:17Z</oboInOwl:creation_date>
        <rdfs:label xml:lang="en">indirectly causally upstream of</rdfs:label>
    </owl:ObjectProperty>
    


    <!-- http://purl.obolibrary.org/obo/RO_0012012 -->

    <owl:ObjectProperty rdf:about="http://purl.obolibrary.org/obo/RO_0012012">
        <rdfs:subPropertyOf rdf:resource="http://purl.obolibrary.org/obo/RO_0002211"/>
        <rdfs:subPropertyOf rdf:resource="http://purl.obolibrary.org/obo/RO_0012011"/>
        <obo:IAO_0000115>p indirectly regulates q iff p is indirectly causally upstream of q and p regulates q.</obo:IAO_0000115>
        <oboInOwl:created_by rdf:resource="https://orcid.org/0000-0003-1813-6857"/>
        <oboInOwl:creation_date rdf:datatype="http://www.w3.org/2001/XMLSchema#dateTime">2022-09-26T06:08:01Z</oboInOwl:creation_date>
        <rdfs:label xml:lang="en">indirectly regulates</rdfs:label>
    </owl:ObjectProperty>
    


    <!-- http://purl.obolibrary.org/obo/RO_0015006 -->

    <owl:ObjectProperty rdf:about="http://purl.obolibrary.org/obo/RO_0015006">
        <rdfs:domain rdf:resource="http://purl.obolibrary.org/obo/PATO_0000001"/>
        <rdfs:range rdf:resource="http://purl.obolibrary.org/obo/PATO_0000001"/>
        <obo:IAO_0000115>q1 different_in_magnitude_relative_to q2 if and only if magnitude(q1) NOT =~ magnitude(q2). Here, magnitude(q) is a function that maps a quality to a unit-invariant scale.</obo:IAO_0000115>
        <rdfs:label>different in magnitude relative to</rdfs:label>
    </owl:ObjectProperty>
    <owl:Axiom>
        <owl:annotatedSource rdf:resource="http://purl.obolibrary.org/obo/RO_0015006"/>
        <owl:annotatedProperty rdf:resource="http://purl.obolibrary.org/obo/IAO_0000115"/>
        <owl:annotatedTarget>q1 different_in_magnitude_relative_to q2 if and only if magnitude(q1) NOT =~ magnitude(q2). Here, magnitude(q) is a function that maps a quality to a unit-invariant scale.</owl:annotatedTarget>
        <oboInOwl:hasDbXref>https://orcid.org/0000-0002-6601-2165</oboInOwl:hasDbXref>
    </owl:Axiom>
    


    <!-- http://purl.obolibrary.org/obo/RO_0015007 -->

    <owl:ObjectProperty rdf:about="http://purl.obolibrary.org/obo/RO_0015007">
        <rdfs:subPropertyOf rdf:resource="http://purl.obolibrary.org/obo/RO_0015006"/>
        <rdfs:domain rdf:resource="http://purl.obolibrary.org/obo/PATO_0000001"/>
        <rdfs:range rdf:resource="http://purl.obolibrary.org/obo/PATO_0000001"/>
        <obo:IAO_0000115>q1 increased_in_magnitude_relative_to q2 if and only if magnitude(q1) &gt; magnitude(q2). Here, magnitude(q) is a function that maps a quality to a unit-invariant scale.</obo:IAO_0000115>
        <rdfs:comment>This relation is used to determine the &apos;directionality&apos; of relative qualities such as &apos;increased strength&apos;, relative to the parent type, &apos;strength&apos;.</rdfs:comment>
        <rdfs:label>increased in magnitude relative to</rdfs:label>
    </owl:ObjectProperty>
    <owl:Axiom>
        <owl:annotatedSource rdf:resource="http://purl.obolibrary.org/obo/RO_0015007"/>
        <owl:annotatedProperty rdf:resource="http://purl.obolibrary.org/obo/IAO_0000115"/>
        <owl:annotatedTarget>q1 increased_in_magnitude_relative_to q2 if and only if magnitude(q1) &gt; magnitude(q2). Here, magnitude(q) is a function that maps a quality to a unit-invariant scale.</owl:annotatedTarget>
        <oboInOwl:hasDbXref>https://orcid.org/0000-0002-6601-2165</oboInOwl:hasDbXref>
    </owl:Axiom>
    


    <!-- http://purl.obolibrary.org/obo/RO_0015011 -->

    <owl:ObjectProperty rdf:about="http://purl.obolibrary.org/obo/RO_0015011">
        <obo:IAO_0000115>s3 has_cross_section s3 if and only if : there exists some 2d plane that intersects the bearer of s3, and the impression of s3 upon that plane has shape quality s2.</obo:IAO_0000115>
        <rdfs:comment>Example: a spherical object has the quality of being spherical, and the spherical quality has_cross_section round.</rdfs:comment>
        <rdfs:label>has cross section</rdfs:label>
    </owl:ObjectProperty>
    <owl:Axiom>
        <owl:annotatedSource rdf:resource="http://purl.obolibrary.org/obo/RO_0015011"/>
        <owl:annotatedProperty rdf:resource="http://purl.obolibrary.org/obo/IAO_0000115"/>
        <owl:annotatedTarget>s3 has_cross_section s3 if and only if : there exists some 2d plane that intersects the bearer of s3, and the impression of s3 upon that plane has shape quality s2.</owl:annotatedTarget>
        <oboInOwl:hasDbXref>https://orcid.org/0000-0002-6601-2165</oboInOwl:hasDbXref>
    </owl:Axiom>
    


    <!-- http://purl.obolibrary.org/obo/RO_0015012 -->

    <owl:ObjectProperty rdf:about="http://purl.obolibrary.org/obo/RO_0015012">
        <obo:IAO_0000115>q1 reciprocal_of q2 if and only if : q1 and q2 are relational qualities and a phenotype e q1 e2 mutually implies a phenotype e2 q2 e.</obo:IAO_0000115>
        <rdfs:comment>There are frequently two ways to state the same thing: we can say &apos;spermatocyte lacks asters&apos; or &apos;asters absent from spermatocyte&apos;. In this case the quality is &apos;lacking all parts of type&apos; - it is a (relational) quality of the spermatocyte, and it is with respect to instances of &apos;aster&apos;. One of the popular requirements of PATO is that it continue to support &apos;absent&apos;, so we need to relate statements which use this quality to the &apos;lacking all parts of type&apos; quality.</rdfs:comment>
        <rdfs:label>reciprocal of</rdfs:label>
    </owl:ObjectProperty>
    <owl:Axiom>
        <owl:annotatedSource rdf:resource="http://purl.obolibrary.org/obo/RO_0015012"/>
        <owl:annotatedProperty rdf:resource="http://purl.obolibrary.org/obo/IAO_0000115"/>
        <owl:annotatedTarget>q1 reciprocal_of q2 if and only if : q1 and q2 are relational qualities and a phenotype e q1 e2 mutually implies a phenotype e2 q2 e.</owl:annotatedTarget>
        <oboInOwl:hasDbXref>https://orcid.org/0000-0002-6601-2165</oboInOwl:hasDbXref>
    </owl:Axiom>
    


    <!-- http://purl.obolibrary.org/obo/RO_0017001 -->

    <owl:ObjectProperty rdf:about="http://purl.obolibrary.org/obo/RO_0017001">
        <owl:propertyChainAxiom rdf:parseType="Collection">
            <rdf:Description rdf:about="http://purl.obolibrary.org/obo/RO_0002215"/>
            <rdf:Description rdf:about="http://purl.obolibrary.org/obo/RO_0002233"/>
        </owl:propertyChainAxiom>
        <obo:IAO_0000112>A diagnostic testing device utilizes a specimen.</obo:IAO_0000112>
        <obo:IAO_0000115>X device utilizes material Y means X and Y are material entities, and X is capable of some process P that has input Y.</obo:IAO_0000115>
        <obo:IAO_0000117 rdf:resource="https://orcid.org/0000-0001-9625-1899"/>
        <obo:IAO_0000117 rdf:resource="https://orcid.org/0000-0003-2620-0345"/>
        <obo:IAO_0000232>A diagnostic testing device utilizes a specimen means that the diagnostic testing device is capable of an assay, and this assay a specimen as its input.</obo:IAO_0000232>
        <obo:IAO_0000232>See github ticket https://github.com/oborel/obo-relations/issues/497</obo:IAO_0000232>
        <oboInOwl:creation_date rdf:datatype="http://www.w3.org/2001/XMLSchema#dateTime">2021-11-08T12:00:00Z</oboInOwl:creation_date>
        <oboInOwl:hasBroadSynonym>utilizes</oboInOwl:hasBroadSynonym>
        <rdfs:label xml:lang="en">device utilizes material</rdfs:label>
    </owl:ObjectProperty>
    


    <!-- http://purl.obolibrary.org/obo/RO_0017003 -->

    <owl:ObjectProperty rdf:about="http://purl.obolibrary.org/obo/RO_0017003">
        <rdfs:subPropertyOf rdf:resource="http://purl.obolibrary.org/obo/RO_0002610"/>
        <rdf:type rdf:resource="http://www.w3.org/2002/07/owl#SymmetricProperty"/>
        <rdf:type rdf:resource="http://www.w3.org/2002/07/owl#ReflexiveProperty"/>
        <obo:IAO_0000115 xml:lang="en">A relation between entities in which one increases or decreases as the other does the same.</obo:IAO_0000115>
        <rdfs:label xml:lang="en">positively correlated with</rdfs:label>
    </owl:ObjectProperty>
    


    <!-- http://purl.obolibrary.org/obo/RO_0019000 -->

    <owl:ObjectProperty rdf:about="http://purl.obolibrary.org/obo/RO_0019000">
        <rdfs:subPropertyOf rdf:resource="http://purl.obolibrary.org/obo/RO_0002410"/>
        <rdfs:domain rdf:resource="http://purl.obolibrary.org/obo/BFO_0000015"/>
        <rdfs:range rdf:resource="http://purl.obolibrary.org/obo/PATO_0000001"/>
        <owl:propertyChainAxiom rdf:parseType="Collection">
            <rdf:Description rdf:about="http://purl.obolibrary.org/obo/RO_0002211"/>
            <rdf:Description rdf:about="http://purl.obolibrary.org/obo/RO_0019000"/>
        </owl:propertyChainAxiom>
        <obo:IAO_0000115>A relationship that holds between a process and a characteristic in which process (P) regulates characteristic (C) iff: P results in the existence of C OR affects the intensity or magnitude of C.</obo:IAO_0000115>
        <dcterms:contributor rdf:resource="https://orcid.org/0000-0002-8688-6599"/>
        <oboInOwl:hasDbXref>RO:0019000</oboInOwl:hasDbXref>
        <oboInOwl:hasOBONamespace>gene_ontology</oboInOwl:hasOBONamespace>
        <oboInOwl:id>regulates_characteristic</oboInOwl:id>
        <oboInOwl:shorthand>regulates_characteristic</oboInOwl:shorthand>
        <rdfs:label>regulates characteristic</rdfs:label>
    </owl:ObjectProperty>
    


    <!-- http://purl.obolibrary.org/obo/RO_0019001 -->

    <owl:ObjectProperty rdf:about="http://purl.obolibrary.org/obo/RO_0019001">
        <rdfs:subPropertyOf rdf:resource="http://purl.obolibrary.org/obo/RO_0019000"/>
        <owl:propertyChainAxiom rdf:parseType="Collection">
            <rdf:Description rdf:about="http://purl.obolibrary.org/obo/RO_0002213"/>
            <rdf:Description rdf:about="http://purl.obolibrary.org/obo/RO_0019001"/>
        </owl:propertyChainAxiom>
        <obo:IAO_0000115>A relationship that holds between a process and a characteristic in which process (P) positively regulates characteristic (C) iff: P results in an increase in the intensity or magnitude of C.</obo:IAO_0000115>
        <dcterms:contributor rdf:resource="https://orcid.org/0000-0002-8688-6599"/>
        <oboInOwl:hasDbXref>RO:0019001</oboInOwl:hasDbXref>
        <oboInOwl:hasOBONamespace>gene_ontology</oboInOwl:hasOBONamespace>
        <oboInOwl:id>positively_regulates_characteristic</oboInOwl:id>
        <oboInOwl:shorthand>positively_regulates_characteristic</oboInOwl:shorthand>
        <rdfs:label>positively regulates characteristic</rdfs:label>
    </owl:ObjectProperty>
    


    <!-- http://purl.obolibrary.org/obo/RO_0019002 -->

    <owl:ObjectProperty rdf:about="http://purl.obolibrary.org/obo/RO_0019002">
        <rdfs:subPropertyOf rdf:resource="http://purl.obolibrary.org/obo/RO_0019000"/>
        <owl:propertyChainAxiom rdf:parseType="Collection">
            <rdf:Description rdf:about="http://purl.obolibrary.org/obo/RO_0002212"/>
            <rdf:Description rdf:about="http://purl.obolibrary.org/obo/RO_0019001"/>
        </owl:propertyChainAxiom>
        <owl:propertyChainAxiom rdf:parseType="Collection">
            <rdf:Description rdf:about="http://purl.obolibrary.org/obo/RO_0002213"/>
            <rdf:Description rdf:about="http://purl.obolibrary.org/obo/RO_0019002"/>
        </owl:propertyChainAxiom>
        <obo:IAO_0000115>A relationship that holds between a process and a characteristic in which process (P) negatively regulates characteristic (C) iff: P results in a decrease in the intensity or magnitude of C.</obo:IAO_0000115>
        <dcterms:contributor rdf:resource="https://orcid.org/0000-0002-8688-6599"/>
        <oboInOwl:hasDbXref>RO:0019002</oboInOwl:hasDbXref>
        <oboInOwl:hasOBONamespace>gene_ontology</oboInOwl:hasOBONamespace>
        <oboInOwl:id>negatively_regulates_characteristic</oboInOwl:id>
        <oboInOwl:shorthand>negatively_regulates_characteristic</oboInOwl:shorthand>
        <rdfs:label>negatively regulates characteristic</rdfs:label>
    </owl:ObjectProperty>
    


    <!-- 
    ///////////////////////////////////////////////////////////////////////////////////////
    //
    // Data properties
    //
    ///////////////////////////////////////////////////////////////////////////////////////
     -->

    


    <!-- http://purl.obolibrary.org/obo/GALLONT_0000052 -->

    <owl:DatatypeProperty rdf:about="http://purl.obolibrary.org/obo/GALLONT_0000052">
        <rdf:type rdf:resource="http://www.w3.org/2002/07/owl#FunctionalProperty"/>
        <rdfs:domain rdf:resource="http://purl.obolibrary.org/obo/PO_0025496"/>
        <rdfs:range rdf:resource="http://www.w3.org/2001/XMLSchema#decimal"/>
        <dcterms:creator rdf:resource="https://orcid.org/0000-0002-2119-4663"/>
        <dcterms:date rdf:datatype="http://www.w3.org/2001/XMLSchema#dateTime">2024-03-27T01:25:52Z</dcterms:date>
        <rdfs:label xml:lang="en">hasDiameterInMm</rdfs:label>
    </owl:DatatypeProperty>
    


    <!-- http://purl.obolibrary.org/obo/GALLONT_1000041 -->

    <owl:DatatypeProperty rdf:about="http://purl.obolibrary.org/obo/GALLONT_1000041">
        <rdf:type rdf:resource="http://www.w3.org/2002/07/owl#FunctionalProperty"/>
        <rdfs:domain rdf:resource="http://purl.obolibrary.org/obo/PO_0025496"/>
        <rdfs:range rdf:resource="http://www.w3.org/2001/XMLSchema#decimal"/>
        <dcterms:creator rdf:resource="https://orcid.org/0000-0002-2119-4663"/>
        <dcterms:date rdf:datatype="http://www.w3.org/2001/XMLSchema#dateTime">2024-04-11T14:02:15Z</dcterms:date>
        <rdfs:comment>For use with integral galls</rdfs:comment>
        <rdfs:label>hasLengthInMm</rdfs:label>
    </owl:DatatypeProperty>
    


    <!-- http://purl.obolibrary.org/obo/GALLONT_1000060 -->

    <owl:DatatypeProperty rdf:about="http://purl.obolibrary.org/obo/GALLONT_1000060">
        <rdf:type rdf:resource="http://www.w3.org/2002/07/owl#FunctionalProperty"/>
        <rdfs:domain rdf:resource="http://purl.obolibrary.org/obo/PO_0025496"/>
        <rdfs:range rdf:resource="http://www.w3.org/2001/XMLSchema#decimal"/>
        <dcterms:creator rdf:resource="https://orcid.org/0000-0002-2119-4663"/>
        <dcterms:date rdf:datatype="http://www.w3.org/2001/XMLSchema#dateTime">2024-03-27T17:30:29Z</dcterms:date>
        <rdfs:label xml:lang="en">hasHeightInMm</rdfs:label>
    </owl:DatatypeProperty>
    


    <!-- 
    ///////////////////////////////////////////////////////////////////////////////////////
    //
    // Classes
    //
    ///////////////////////////////////////////////////////////////////////////////////////
     -->

    


    <!-- http://purl.obolibrary.org/obo/BFO_0000001 -->

    <owl:Class rdf:about="http://purl.obolibrary.org/obo/BFO_0000001">
        <obo:BFO_0000179>entity</obo:BFO_0000179>
        <obo:BFO_0000180>Entity</obo:BFO_0000180>
        <obo:IAO_0000112 xml:lang="en">Julius Caesar</obo:IAO_0000112>
        <obo:IAO_0000112 xml:lang="en">Verdi’s Requiem</obo:IAO_0000112>
        <obo:IAO_0000112 xml:lang="en">the Second World War</obo:IAO_0000112>
        <obo:IAO_0000112 xml:lang="en">your body mass index</obo:IAO_0000112>
        <obo:IAO_0000116 xml:lang="en">BFO 2 Reference: In all areas of empirical inquiry we encounter general terms of two sorts. First are general terms which refer to universals or types:animaltuberculosissurgical procedurediseaseSecond, are general terms used to refer to groups of entities which instantiate a given universal but do not correspond to the extension of any subuniversal of that universal because there is nothing intrinsic to the entities in question by virtue of which they – and only they – are counted as belonging to the given group. Examples are: animal purchased by the Emperortuberculosis diagnosed on a Wednesdaysurgical procedure performed on a patient from Stockholmperson identified as candidate for clinical trial #2056-555person who is signatory of Form 656-PPVpainting by Leonardo da VinciSuch terms, which represent what are called ‘specializations’ in [81</obo:IAO_0000116>
        <obo:IAO_0000116 xml:lang="en">Entity doesn&apos;t have a closure axiom because the subclasses don&apos;t necessarily exhaust all possibilites. For example Werner Ceusters &apos;portions of reality&apos; include 4 sorts, entities (as BFO construes them), universals, configurations, and relations. It is an open question as to whether entities as construed in BFO will at some point also include these other portions of reality. See, for example, &apos;How to track absolutely everything&apos; at http://www.referent-tracking.com/_RTU/papers/CeustersICbookRevised.pdf</obo:IAO_0000116>
        <obo:IAO_0000600 xml:lang="en">An entity is anything that exists or has existed or will exist. (axiom label in BFO2 Reference: [001-001])</obo:IAO_0000600>
        <rdfs:isDefinedBy rdf:resource="http://purl.obolibrary.org/obo/bfo.owl"/>
        <rdfs:label xml:lang="en">entity</rdfs:label>
    </owl:Class>
    <owl:Axiom>
        <owl:annotatedSource rdf:resource="http://purl.obolibrary.org/obo/BFO_0000001"/>
        <owl:annotatedProperty rdf:resource="http://purl.obolibrary.org/obo/IAO_0000116"/>
        <owl:annotatedTarget xml:lang="en">Entity doesn&apos;t have a closure axiom because the subclasses don&apos;t necessarily exhaust all possibilites. For example Werner Ceusters &apos;portions of reality&apos; include 4 sorts, entities (as BFO construes them), universals, configurations, and relations. It is an open question as to whether entities as construed in BFO will at some point also include these other portions of reality. See, for example, &apos;How to track absolutely everything&apos; at http://www.referent-tracking.com/_RTU/papers/CeustersICbookRevised.pdf</owl:annotatedTarget>
        <obo:IAO_0010000 rdf:resource="http://purl.obolibrary.org/obo/bfo/axiom/0000004"/>
        <rdfs:comment>per discussion with Barry Smith</rdfs:comment>
        <rdfs:seeAlso rdf:resource="http://www.referent-tracking.com/_RTU/papers/CeustersICbookRevised.pdf"/>
    </owl:Axiom>
    <owl:Axiom>
        <owl:annotatedSource rdf:resource="http://purl.obolibrary.org/obo/BFO_0000001"/>
        <owl:annotatedProperty rdf:resource="http://purl.obolibrary.org/obo/IAO_0000600"/>
        <owl:annotatedTarget xml:lang="en">An entity is anything that exists or has existed or will exist. (axiom label in BFO2 Reference: [001-001])</owl:annotatedTarget>
        <obo:IAO_0010000 rdf:resource="http://purl.obolibrary.org/obo/bfo/axiom/001-001"/>
    </owl:Axiom>
    


    <!-- http://purl.obolibrary.org/obo/BFO_0000002 -->

    <owl:Class rdf:about="http://purl.obolibrary.org/obo/BFO_0000002">
        <rdfs:subClassOf rdf:resource="http://purl.obolibrary.org/obo/BFO_0000001"/>
        <rdfs:subClassOf>
            <owl:Restriction>
                <owl:onProperty rdf:resource="http://purl.obolibrary.org/obo/BFO_0000050"/>
                <owl:allValuesFrom rdf:resource="http://purl.obolibrary.org/obo/BFO_0000002"/>
            </owl:Restriction>
        </rdfs:subClassOf>
        <owl:disjointWith rdf:resource="http://purl.obolibrary.org/obo/BFO_0000003"/>
        <owl:disjointWith>
            <owl:Restriction>
                <owl:onProperty rdf:resource="http://purl.obolibrary.org/obo/BFO_0000050"/>
                <owl:someValuesFrom rdf:resource="http://purl.obolibrary.org/obo/BFO_0000003"/>
            </owl:Restriction>
        </owl:disjointWith>
        <obo:BFO_0000179>continuant</obo:BFO_0000179>
        <obo:BFO_0000180>Continuant</obo:BFO_0000180>
        <obo:IAO_0000115 xml:lang="en">An entity that exists in full at any time in which it exists at all, persists through time while maintaining its identity and has no temporal parts.</obo:IAO_0000115>
        <obo:IAO_0000116 xml:lang="en">BFO 2 Reference: Continuant entities are entities which can be sliced to yield parts only along the spatial dimension, yielding for example the parts of your table which we call its legs, its top, its nails. ‘My desk stretches from the window to the door. It has spatial parts, and can be sliced (in space) in two. With respect to time, however, a thing is a continuant.’ [60, p. 240</obo:IAO_0000116>
        <obo:IAO_0000116 xml:lang="en">Continuant doesn&apos;t have a closure axiom because the subclasses don&apos;t necessarily exhaust all possibilites. For example, in an expansion involving bringing in some of Ceuster&apos;s other portions of reality, questions are raised as to whether universals are continuants</obo:IAO_0000116>
        <obo:IAO_0000600 xml:lang="en">A continuant is an entity that persists, endures, or continues to exist through time while maintaining its identity. (axiom label in BFO2 Reference: [008-002])</obo:IAO_0000600>
        <obo:IAO_0000601 xml:lang="en">if b is a continuant and if, for some t, c has_continuant_part b at t, then c is a continuant. (axiom label in BFO2 Reference: [126-001])</obo:IAO_0000601>
        <obo:IAO_0000601 xml:lang="en">if b is a continuant and if, for some t, cis continuant_part of b at t, then c is a continuant. (axiom label in BFO2 Reference: [009-002])</obo:IAO_0000601>
        <obo:IAO_0000601 xml:lang="en">if b is a material entity, then there is some temporal interval (referred to below as a one-dimensional temporal region) during which b exists. (axiom label in BFO2 Reference: [011-002])</obo:IAO_0000601>
        <obo:IAO_0000602>(forall (x y) (if (and (Continuant x) (exists (t) (continuantPartOfAt y x t))) (Continuant y))) // axiom label in BFO2 CLIF: [009-002] </obo:IAO_0000602>
        <obo:IAO_0000602>(forall (x y) (if (and (Continuant x) (exists (t) (hasContinuantPartOfAt y x t))) (Continuant y))) // axiom label in BFO2 CLIF: [126-001] </obo:IAO_0000602>
        <obo:IAO_0000602>(forall (x) (if (Continuant x) (Entity x))) // axiom label in BFO2 CLIF: [008-002] </obo:IAO_0000602>
        <obo:IAO_0000602>(forall (x) (if (Material Entity x) (exists (t) (and (TemporalRegion t) (existsAt x t))))) // axiom label in BFO2 CLIF: [011-002] </obo:IAO_0000602>
        <rdfs:isDefinedBy rdf:resource="http://purl.obolibrary.org/obo/bfo.owl"/>
        <rdfs:label xml:lang="en">continuant</rdfs:label>
    </owl:Class>
    <owl:Axiom>
        <owl:annotatedSource rdf:resource="http://purl.obolibrary.org/obo/BFO_0000002"/>
        <owl:annotatedProperty rdf:resource="http://purl.obolibrary.org/obo/IAO_0000116"/>
        <owl:annotatedTarget xml:lang="en">Continuant doesn&apos;t have a closure axiom because the subclasses don&apos;t necessarily exhaust all possibilites. For example, in an expansion involving bringing in some of Ceuster&apos;s other portions of reality, questions are raised as to whether universals are continuants</owl:annotatedTarget>
        <obo:IAO_0010000 rdf:resource="http://purl.obolibrary.org/obo/bfo/axiom/0000007"/>
    </owl:Axiom>
    <owl:Axiom>
        <owl:annotatedSource rdf:resource="http://purl.obolibrary.org/obo/BFO_0000002"/>
        <owl:annotatedProperty rdf:resource="http://purl.obolibrary.org/obo/IAO_0000600"/>
        <owl:annotatedTarget xml:lang="en">A continuant is an entity that persists, endures, or continues to exist through time while maintaining its identity. (axiom label in BFO2 Reference: [008-002])</owl:annotatedTarget>
        <obo:IAO_0010000 rdf:resource="http://purl.obolibrary.org/obo/bfo/axiom/008-002"/>
    </owl:Axiom>
    <owl:Axiom>
        <owl:annotatedSource rdf:resource="http://purl.obolibrary.org/obo/BFO_0000002"/>
        <owl:annotatedProperty rdf:resource="http://purl.obolibrary.org/obo/IAO_0000601"/>
        <owl:annotatedTarget xml:lang="en">if b is a continuant and if, for some t, c has_continuant_part b at t, then c is a continuant. (axiom label in BFO2 Reference: [126-001])</owl:annotatedTarget>
        <obo:IAO_0010000 rdf:resource="http://purl.obolibrary.org/obo/bfo/axiom/126-001"/>
    </owl:Axiom>
    <owl:Axiom>
        <owl:annotatedSource rdf:resource="http://purl.obolibrary.org/obo/BFO_0000002"/>
        <owl:annotatedProperty rdf:resource="http://purl.obolibrary.org/obo/IAO_0000601"/>
        <owl:annotatedTarget xml:lang="en">if b is a continuant and if, for some t, cis continuant_part of b at t, then c is a continuant. (axiom label in BFO2 Reference: [009-002])</owl:annotatedTarget>
        <obo:IAO_0010000 rdf:resource="http://purl.obolibrary.org/obo/bfo/axiom/009-002"/>
    </owl:Axiom>
    <owl:Axiom>
        <owl:annotatedSource rdf:resource="http://purl.obolibrary.org/obo/BFO_0000002"/>
        <owl:annotatedProperty rdf:resource="http://purl.obolibrary.org/obo/IAO_0000601"/>
        <owl:annotatedTarget xml:lang="en">if b is a material entity, then there is some temporal interval (referred to below as a one-dimensional temporal region) during which b exists. (axiom label in BFO2 Reference: [011-002])</owl:annotatedTarget>
        <obo:IAO_0010000 rdf:resource="http://purl.obolibrary.org/obo/bfo/axiom/011-002"/>
    </owl:Axiom>
    <owl:Axiom>
        <owl:annotatedSource rdf:resource="http://purl.obolibrary.org/obo/BFO_0000002"/>
        <owl:annotatedProperty rdf:resource="http://purl.obolibrary.org/obo/IAO_0000602"/>
        <owl:annotatedTarget>(forall (x y) (if (and (Continuant x) (exists (t) (continuantPartOfAt y x t))) (Continuant y))) // axiom label in BFO2 CLIF: [009-002] </owl:annotatedTarget>
        <obo:IAO_0010000 rdf:resource="http://purl.obolibrary.org/obo/bfo/axiom/009-002"/>
    </owl:Axiom>
    <owl:Axiom>
        <owl:annotatedSource rdf:resource="http://purl.obolibrary.org/obo/BFO_0000002"/>
        <owl:annotatedProperty rdf:resource="http://purl.obolibrary.org/obo/IAO_0000602"/>
        <owl:annotatedTarget>(forall (x y) (if (and (Continuant x) (exists (t) (hasContinuantPartOfAt y x t))) (Continuant y))) // axiom label in BFO2 CLIF: [126-001] </owl:annotatedTarget>
        <obo:IAO_0010000 rdf:resource="http://purl.obolibrary.org/obo/bfo/axiom/126-001"/>
    </owl:Axiom>
    <owl:Axiom>
        <owl:annotatedSource rdf:resource="http://purl.obolibrary.org/obo/BFO_0000002"/>
        <owl:annotatedProperty rdf:resource="http://purl.obolibrary.org/obo/IAO_0000602"/>
        <owl:annotatedTarget>(forall (x) (if (Continuant x) (Entity x))) // axiom label in BFO2 CLIF: [008-002] </owl:annotatedTarget>
        <obo:IAO_0010000 rdf:resource="http://purl.obolibrary.org/obo/bfo/axiom/008-002"/>
    </owl:Axiom>
    <owl:Axiom>
        <owl:annotatedSource rdf:resource="http://purl.obolibrary.org/obo/BFO_0000002"/>
        <owl:annotatedProperty rdf:resource="http://purl.obolibrary.org/obo/IAO_0000602"/>
        <owl:annotatedTarget>(forall (x) (if (Material Entity x) (exists (t) (and (TemporalRegion t) (existsAt x t))))) // axiom label in BFO2 CLIF: [011-002] </owl:annotatedTarget>
        <obo:IAO_0010000 rdf:resource="http://purl.obolibrary.org/obo/bfo/axiom/011-002"/>
    </owl:Axiom>
    


    <!-- http://purl.obolibrary.org/obo/BFO_0000003 -->

    <owl:Class rdf:about="http://purl.obolibrary.org/obo/BFO_0000003">
        <rdfs:subClassOf rdf:resource="http://purl.obolibrary.org/obo/BFO_0000001"/>
        <rdfs:subClassOf>
            <owl:Restriction>
                <owl:onProperty rdf:resource="http://purl.obolibrary.org/obo/BFO_0000050"/>
                <owl:allValuesFrom rdf:resource="http://purl.obolibrary.org/obo/BFO_0000003"/>
            </owl:Restriction>
        </rdfs:subClassOf>
        <owl:disjointWith>
            <owl:Restriction>
                <owl:onProperty rdf:resource="http://purl.obolibrary.org/obo/BFO_0000050"/>
                <owl:someValuesFrom rdf:resource="http://purl.obolibrary.org/obo/BFO_0000002"/>
            </owl:Restriction>
        </owl:disjointWith>
        <obo:BFO_0000179>occurrent</obo:BFO_0000179>
        <obo:BFO_0000180>Occurrent</obo:BFO_0000180>
        <obo:IAO_0000115 xml:lang="en">An entity that has temporal parts and that happens, unfolds or develops through time.</obo:IAO_0000115>
        <obo:IAO_0000116 xml:lang="en">BFO 2 Reference: every occurrent that is not a temporal or spatiotemporal region is s-dependent on some independent continuant that is not a spatial region</obo:IAO_0000116>
        <obo:IAO_0000116 xml:lang="en">BFO 2 Reference: s-dependence obtains between every process and its participants in the sense that, as a matter of necessity, this process could not have existed unless these or those participants existed also. A process may have a succession of participants at different phases of its unfolding. Thus there may be different players on the field at different times during the course of a football game; but the process which is the entire game s-depends_on all of these players nonetheless. Some temporal parts of this process will s-depend_on on only some of the players.</obo:IAO_0000116>
        <obo:IAO_0000116 xml:lang="en">Occurrent doesn&apos;t have a closure axiom because the subclasses don&apos;t necessarily exhaust all possibilites. An example would be the sum of a process and the process boundary of another process.</obo:IAO_0000116>
        <obo:IAO_0000116>Simons uses different terminology for relations of occurrents to regions: Denote the spatio-temporal location of a given occurrent e by &apos;spn[e]&apos; and call this region its span. We may say an occurrent is at its span, in any larger region, and covers any smaller region. Now suppose we have fixed a frame of reference so that we can speak not merely of spatio-temporal but also of spatial regions (places) and temporal regions (times). The spread of an occurrent, (relative to a frame of reference) is the space it exactly occupies, and its spell is likewise the time it exactly occupies. We write &apos;spr[e]&apos; and `spl[e]&apos; respectively for the spread and spell of e, omitting mention of the frame.</obo:IAO_0000116>
        <obo:IAO_0000600 xml:lang="en">An occurrent is an entity that unfolds itself in time or it is the instantaneous boundary of such an entity (for example a beginning or an ending) or it is a temporal or spatiotemporal region which such an entity occupies_temporal_region or occupies_spatiotemporal_region. (axiom label in BFO2 Reference: [077-002])</obo:IAO_0000600>
        <obo:IAO_0000601 xml:lang="en">Every occurrent occupies_spatiotemporal_region some spatiotemporal region. (axiom label in BFO2 Reference: [108-001])</obo:IAO_0000601>
        <obo:IAO_0000601 xml:lang="en">b is an occurrent entity iff b is an entity that has temporal parts. (axiom label in BFO2 Reference: [079-001])</obo:IAO_0000601>
        <obo:IAO_0000602>(forall (x) (if (Occurrent x) (exists (r) (and (SpatioTemporalRegion r) (occupiesSpatioTemporalRegion x r))))) // axiom label in BFO2 CLIF: [108-001] </obo:IAO_0000602>
        <obo:IAO_0000602>(forall (x) (iff (Occurrent x) (and (Entity x) (exists (y) (temporalPartOf y x))))) // axiom label in BFO2 CLIF: [079-001] </obo:IAO_0000602>
        <rdfs:isDefinedBy rdf:resource="http://purl.obolibrary.org/obo/bfo.owl"/>
        <rdfs:label>occurrent</rdfs:label>
        <rdfs:label xml:lang="en">occurrent</rdfs:label>
    </owl:Class>
    <owl:Axiom>
        <owl:annotatedSource rdf:resource="http://purl.obolibrary.org/obo/BFO_0000003"/>
        <owl:annotatedProperty rdf:resource="http://purl.obolibrary.org/obo/IAO_0000116"/>
        <owl:annotatedTarget xml:lang="en">Occurrent doesn&apos;t have a closure axiom because the subclasses don&apos;t necessarily exhaust all possibilites. An example would be the sum of a process and the process boundary of another process.</owl:annotatedTarget>
        <obo:IAO_0010000 rdf:resource="http://purl.obolibrary.org/obo/bfo/axiom/0000006"/>
        <rdfs:comment>per discussion with Barry Smith</rdfs:comment>
    </owl:Axiom>
    <owl:Axiom>
        <owl:annotatedSource rdf:resource="http://purl.obolibrary.org/obo/BFO_0000003"/>
        <owl:annotatedProperty rdf:resource="http://purl.obolibrary.org/obo/IAO_0000116"/>
        <owl:annotatedTarget>Simons uses different terminology for relations of occurrents to regions: Denote the spatio-temporal location of a given occurrent e by &apos;spn[e]&apos; and call this region its span. We may say an occurrent is at its span, in any larger region, and covers any smaller region. Now suppose we have fixed a frame of reference so that we can speak not merely of spatio-temporal but also of spatial regions (places) and temporal regions (times). The spread of an occurrent, (relative to a frame of reference) is the space it exactly occupies, and its spell is likewise the time it exactly occupies. We write &apos;spr[e]&apos; and `spl[e]&apos; respectively for the spread and spell of e, omitting mention of the frame.</owl:annotatedTarget>
        <obo:IAO_0010000 rdf:resource="http://purl.obolibrary.org/obo/bfo/axiom/0000012"/>
    </owl:Axiom>
    <owl:Axiom>
        <owl:annotatedSource rdf:resource="http://purl.obolibrary.org/obo/BFO_0000003"/>
        <owl:annotatedProperty rdf:resource="http://purl.obolibrary.org/obo/IAO_0000600"/>
        <owl:annotatedTarget xml:lang="en">An occurrent is an entity that unfolds itself in time or it is the instantaneous boundary of such an entity (for example a beginning or an ending) or it is a temporal or spatiotemporal region which such an entity occupies_temporal_region or occupies_spatiotemporal_region. (axiom label in BFO2 Reference: [077-002])</owl:annotatedTarget>
        <obo:IAO_0010000 rdf:resource="http://purl.obolibrary.org/obo/bfo/axiom/077-002"/>
    </owl:Axiom>
    <owl:Axiom>
        <owl:annotatedSource rdf:resource="http://purl.obolibrary.org/obo/BFO_0000003"/>
        <owl:annotatedProperty rdf:resource="http://purl.obolibrary.org/obo/IAO_0000601"/>
        <owl:annotatedTarget xml:lang="en">Every occurrent occupies_spatiotemporal_region some spatiotemporal region. (axiom label in BFO2 Reference: [108-001])</owl:annotatedTarget>
        <obo:IAO_0010000 rdf:resource="http://purl.obolibrary.org/obo/bfo/axiom/108-001"/>
    </owl:Axiom>
    <owl:Axiom>
        <owl:annotatedSource rdf:resource="http://purl.obolibrary.org/obo/BFO_0000003"/>
        <owl:annotatedProperty rdf:resource="http://purl.obolibrary.org/obo/IAO_0000601"/>
        <owl:annotatedTarget xml:lang="en">b is an occurrent entity iff b is an entity that has temporal parts. (axiom label in BFO2 Reference: [079-001])</owl:annotatedTarget>
        <obo:IAO_0010000 rdf:resource="http://purl.obolibrary.org/obo/bfo/axiom/079-001"/>
    </owl:Axiom>
    <owl:Axiom>
        <owl:annotatedSource rdf:resource="http://purl.obolibrary.org/obo/BFO_0000003"/>
        <owl:annotatedProperty rdf:resource="http://purl.obolibrary.org/obo/IAO_0000602"/>
        <owl:annotatedTarget>(forall (x) (if (Occurrent x) (exists (r) (and (SpatioTemporalRegion r) (occupiesSpatioTemporalRegion x r))))) // axiom label in BFO2 CLIF: [108-001] </owl:annotatedTarget>
        <obo:IAO_0010000 rdf:resource="http://purl.obolibrary.org/obo/bfo/axiom/108-001"/>
    </owl:Axiom>
    <owl:Axiom>
        <owl:annotatedSource rdf:resource="http://purl.obolibrary.org/obo/BFO_0000003"/>
        <owl:annotatedProperty rdf:resource="http://purl.obolibrary.org/obo/IAO_0000602"/>
        <owl:annotatedTarget>(forall (x) (iff (Occurrent x) (and (Entity x) (exists (y) (temporalPartOf y x))))) // axiom label in BFO2 CLIF: [079-001] </owl:annotatedTarget>
        <obo:IAO_0010000 rdf:resource="http://purl.obolibrary.org/obo/bfo/axiom/079-001"/>
    </owl:Axiom>
    


    <!-- http://purl.obolibrary.org/obo/BFO_0000004 -->

    <owl:Class rdf:about="http://purl.obolibrary.org/obo/BFO_0000004">
        <rdfs:subClassOf rdf:resource="http://purl.obolibrary.org/obo/BFO_0000002"/>
        <rdfs:subClassOf>
            <owl:Restriction>
                <owl:onProperty rdf:resource="http://purl.obolibrary.org/obo/BFO_0000050"/>
                <owl:allValuesFrom rdf:resource="http://purl.obolibrary.org/obo/BFO_0000004"/>
            </owl:Restriction>
        </rdfs:subClassOf>
        <owl:disjointWith rdf:resource="http://purl.obolibrary.org/obo/BFO_0000020"/>
        <obo:BFO_0000179>ic</obo:BFO_0000179>
        <obo:BFO_0000180>IndependentContinuant</obo:BFO_0000180>
        <obo:IAO_0000112 xml:lang="en">a chair</obo:IAO_0000112>
        <obo:IAO_0000112 xml:lang="en">a heart</obo:IAO_0000112>
        <obo:IAO_0000112 xml:lang="en">a leg</obo:IAO_0000112>
        <obo:IAO_0000112 xml:lang="en">a molecule</obo:IAO_0000112>
        <obo:IAO_0000112 xml:lang="en">a spatial region</obo:IAO_0000112>
        <obo:IAO_0000112 xml:lang="en">an atom</obo:IAO_0000112>
        <obo:IAO_0000112 xml:lang="en">an orchestra.</obo:IAO_0000112>
        <obo:IAO_0000112 xml:lang="en">an organism</obo:IAO_0000112>
        <obo:IAO_0000112 xml:lang="en">the bottom right portion of a human torso</obo:IAO_0000112>
        <obo:IAO_0000112 xml:lang="en">the interior of your mouth</obo:IAO_0000112>
        <obo:IAO_0000115 xml:lang="en">b is an independent continuant = Def. b is a continuant which is such that there is no c and no t such that b s-depends_on c at t. (axiom label in BFO2 Reference: [017-002])</obo:IAO_0000115>
        <obo:IAO_0000601 xml:lang="en">For any independent continuant b and any time t there is some spatial region r such that b is located_in r at t. (axiom label in BFO2 Reference: [134-001])</obo:IAO_0000601>
        <obo:IAO_0000601 xml:lang="en">For every independent continuant b and time t during the region of time spanned by its life, there are entities which s-depends_on b during t. (axiom label in BFO2 Reference: [018-002])</obo:IAO_0000601>
        <obo:IAO_0000602>(forall (x t) (if (IndependentContinuant x) (exists (r) (and (SpatialRegion r) (locatedInAt x r t))))) // axiom label in BFO2 CLIF: [134-001] </obo:IAO_0000602>
        <obo:IAO_0000602>(forall (x t) (if (and (IndependentContinuant x) (existsAt x t)) (exists (y) (and (Entity y) (specificallyDependsOnAt y x t))))) // axiom label in BFO2 CLIF: [018-002] </obo:IAO_0000602>
        <obo:IAO_0000602>(iff (IndependentContinuant a) (and (Continuant a) (not (exists (b t) (specificallyDependsOnAt a b t))))) // axiom label in BFO2 CLIF: [017-002] </obo:IAO_0000602>
        <rdfs:comment xml:lang="en">A continuant that is a bearer of quality and realizable entity entities, in which other entities inhere and which itself cannot inhere in anything.</rdfs:comment>
        <rdfs:isDefinedBy rdf:resource="http://purl.obolibrary.org/obo/bfo.owl"/>
        <rdfs:label xml:lang="en">independent continuant</rdfs:label>
    </owl:Class>
    <owl:Axiom>
        <owl:annotatedSource rdf:resource="http://purl.obolibrary.org/obo/BFO_0000004"/>
        <owl:annotatedProperty rdf:resource="http://purl.obolibrary.org/obo/IAO_0000115"/>
        <owl:annotatedTarget xml:lang="en">b is an independent continuant = Def. b is a continuant which is such that there is no c and no t such that b s-depends_on c at t. (axiom label in BFO2 Reference: [017-002])</owl:annotatedTarget>
        <obo:IAO_0010000 rdf:resource="http://purl.obolibrary.org/obo/bfo/axiom/017-002"/>
    </owl:Axiom>
    <owl:Axiom>
        <owl:annotatedSource rdf:resource="http://purl.obolibrary.org/obo/BFO_0000004"/>
        <owl:annotatedProperty rdf:resource="http://purl.obolibrary.org/obo/IAO_0000601"/>
        <owl:annotatedTarget xml:lang="en">For any independent continuant b and any time t there is some spatial region r such that b is located_in r at t. (axiom label in BFO2 Reference: [134-001])</owl:annotatedTarget>
        <obo:IAO_0010000 rdf:resource="http://purl.obolibrary.org/obo/bfo/axiom/134-001"/>
    </owl:Axiom>
    <owl:Axiom>
        <owl:annotatedSource rdf:resource="http://purl.obolibrary.org/obo/BFO_0000004"/>
        <owl:annotatedProperty rdf:resource="http://purl.obolibrary.org/obo/IAO_0000601"/>
        <owl:annotatedTarget xml:lang="en">For every independent continuant b and time t during the region of time spanned by its life, there are entities which s-depends_on b during t. (axiom label in BFO2 Reference: [018-002])</owl:annotatedTarget>
        <obo:IAO_0010000 rdf:resource="http://purl.obolibrary.org/obo/bfo/axiom/018-002"/>
    </owl:Axiom>
    <owl:Axiom>
        <owl:annotatedSource rdf:resource="http://purl.obolibrary.org/obo/BFO_0000004"/>
        <owl:annotatedProperty rdf:resource="http://purl.obolibrary.org/obo/IAO_0000602"/>
        <owl:annotatedTarget>(forall (x t) (if (IndependentContinuant x) (exists (r) (and (SpatialRegion r) (locatedInAt x r t))))) // axiom label in BFO2 CLIF: [134-001] </owl:annotatedTarget>
        <obo:IAO_0010000 rdf:resource="http://purl.obolibrary.org/obo/bfo/axiom/134-001"/>
    </owl:Axiom>
    <owl:Axiom>
        <owl:annotatedSource rdf:resource="http://purl.obolibrary.org/obo/BFO_0000004"/>
        <owl:annotatedProperty rdf:resource="http://purl.obolibrary.org/obo/IAO_0000602"/>
        <owl:annotatedTarget>(forall (x t) (if (and (IndependentContinuant x) (existsAt x t)) (exists (y) (and (Entity y) (specificallyDependsOnAt y x t))))) // axiom label in BFO2 CLIF: [018-002] </owl:annotatedTarget>
        <obo:IAO_0010000 rdf:resource="http://purl.obolibrary.org/obo/bfo/axiom/018-002"/>
    </owl:Axiom>
    <owl:Axiom>
        <owl:annotatedSource rdf:resource="http://purl.obolibrary.org/obo/BFO_0000004"/>
        <owl:annotatedProperty rdf:resource="http://purl.obolibrary.org/obo/IAO_0000602"/>
        <owl:annotatedTarget>(iff (IndependentContinuant a) (and (Continuant a) (not (exists (b t) (specificallyDependsOnAt a b t))))) // axiom label in BFO2 CLIF: [017-002] </owl:annotatedTarget>
        <obo:IAO_0010000 rdf:resource="http://purl.obolibrary.org/obo/bfo/axiom/017-002"/>
    </owl:Axiom>
    


    <!-- http://purl.obolibrary.org/obo/BFO_0000008 -->

    <owl:Class rdf:about="http://purl.obolibrary.org/obo/BFO_0000008">
        <rdfs:subClassOf rdf:resource="http://purl.obolibrary.org/obo/BFO_0000003"/>
        <obo:BFO_0000179>t-region</obo:BFO_0000179>
        <obo:BFO_0000180>TemporalRegion</obo:BFO_0000180>
        <obo:IAO_0000116 xml:lang="en">Temporal region doesn&apos;t have a closure axiom because the subclasses don&apos;t exhaust all possibilites. An example would be the mereological sum of a temporal instant and a temporal interval that doesn&apos;t overlap the instant. In this case the resultant temporal region is neither 0-dimensional nor 1-dimensional</obo:IAO_0000116>
        <obo:IAO_0000600 xml:lang="en">A temporal region is an occurrent entity that is part of time as defined relative to some reference frame. (axiom label in BFO2 Reference: [100-001])</obo:IAO_0000600>
        <obo:IAO_0000601 xml:lang="en">All parts of temporal regions are temporal regions. (axiom label in BFO2 Reference: [101-001])</obo:IAO_0000601>
        <obo:IAO_0000601 xml:lang="en">Every temporal region t is such that t occupies_temporal_region t. (axiom label in BFO2 Reference: [119-002])</obo:IAO_0000601>
        <obo:IAO_0000602>(forall (r) (if (TemporalRegion r) (occupiesTemporalRegion r r))) // axiom label in BFO2 CLIF: [119-002] </obo:IAO_0000602>
        <obo:IAO_0000602>(forall (x y) (if (and (TemporalRegion x) (occurrentPartOf y x)) (TemporalRegion y))) // axiom label in BFO2 CLIF: [101-001] </obo:IAO_0000602>
        <obo:IAO_0000602>(forall (x) (if (TemporalRegion x) (Occurrent x))) // axiom label in BFO2 CLIF: [100-001] </obo:IAO_0000602>
        <rdfs:isDefinedBy rdf:resource="http://purl.obolibrary.org/obo/bfo.owl"/>
        <rdfs:label>temporal region</rdfs:label>
        <rdfs:label xml:lang="en">temporal region</rdfs:label>
    </owl:Class>
    <owl:Axiom>
        <owl:annotatedSource rdf:resource="http://purl.obolibrary.org/obo/BFO_0000008"/>
        <owl:annotatedProperty rdf:resource="http://purl.obolibrary.org/obo/IAO_0000116"/>
        <owl:annotatedTarget xml:lang="en">Temporal region doesn&apos;t have a closure axiom because the subclasses don&apos;t exhaust all possibilites. An example would be the mereological sum of a temporal instant and a temporal interval that doesn&apos;t overlap the instant. In this case the resultant temporal region is neither 0-dimensional nor 1-dimensional</owl:annotatedTarget>
        <obo:IAO_0010000 rdf:resource="http://purl.obolibrary.org/obo/bfo/axiom/0000003"/>
        <rdfs:comment>per discussion with Barry Smith</rdfs:comment>
    </owl:Axiom>
    <owl:Axiom>
        <owl:annotatedSource rdf:resource="http://purl.obolibrary.org/obo/BFO_0000008"/>
        <owl:annotatedProperty rdf:resource="http://purl.obolibrary.org/obo/IAO_0000600"/>
        <owl:annotatedTarget xml:lang="en">A temporal region is an occurrent entity that is part of time as defined relative to some reference frame. (axiom label in BFO2 Reference: [100-001])</owl:annotatedTarget>
        <obo:IAO_0010000 rdf:resource="http://purl.obolibrary.org/obo/bfo/axiom/100-001"/>
    </owl:Axiom>
    <owl:Axiom>
        <owl:annotatedSource rdf:resource="http://purl.obolibrary.org/obo/BFO_0000008"/>
        <owl:annotatedProperty rdf:resource="http://purl.obolibrary.org/obo/IAO_0000601"/>
        <owl:annotatedTarget xml:lang="en">All parts of temporal regions are temporal regions. (axiom label in BFO2 Reference: [101-001])</owl:annotatedTarget>
        <obo:IAO_0010000 rdf:resource="http://purl.obolibrary.org/obo/bfo/axiom/101-001"/>
    </owl:Axiom>
    <owl:Axiom>
        <owl:annotatedSource rdf:resource="http://purl.obolibrary.org/obo/BFO_0000008"/>
        <owl:annotatedProperty rdf:resource="http://purl.obolibrary.org/obo/IAO_0000601"/>
        <owl:annotatedTarget xml:lang="en">Every temporal region t is such that t occupies_temporal_region t. (axiom label in BFO2 Reference: [119-002])</owl:annotatedTarget>
        <obo:IAO_0010000 rdf:resource="http://purl.obolibrary.org/obo/bfo/axiom/119-002"/>
    </owl:Axiom>
    <owl:Axiom>
        <owl:annotatedSource rdf:resource="http://purl.obolibrary.org/obo/BFO_0000008"/>
        <owl:annotatedProperty rdf:resource="http://purl.obolibrary.org/obo/IAO_0000602"/>
        <owl:annotatedTarget>(forall (r) (if (TemporalRegion r) (occupiesTemporalRegion r r))) // axiom label in BFO2 CLIF: [119-002] </owl:annotatedTarget>
        <obo:IAO_0010000 rdf:resource="http://purl.obolibrary.org/obo/bfo/axiom/119-002"/>
    </owl:Axiom>
    <owl:Axiom>
        <owl:annotatedSource rdf:resource="http://purl.obolibrary.org/obo/BFO_0000008"/>
        <owl:annotatedProperty rdf:resource="http://purl.obolibrary.org/obo/IAO_0000602"/>
        <owl:annotatedTarget>(forall (x y) (if (and (TemporalRegion x) (occurrentPartOf y x)) (TemporalRegion y))) // axiom label in BFO2 CLIF: [101-001] </owl:annotatedTarget>
        <obo:IAO_0010000 rdf:resource="http://purl.obolibrary.org/obo/bfo/axiom/101-001"/>
    </owl:Axiom>
    <owl:Axiom>
        <owl:annotatedSource rdf:resource="http://purl.obolibrary.org/obo/BFO_0000008"/>
        <owl:annotatedProperty rdf:resource="http://purl.obolibrary.org/obo/IAO_0000602"/>
        <owl:annotatedTarget>(forall (x) (if (TemporalRegion x) (Occurrent x))) // axiom label in BFO2 CLIF: [100-001] </owl:annotatedTarget>
        <obo:IAO_0010000 rdf:resource="http://purl.obolibrary.org/obo/bfo/axiom/100-001"/>
    </owl:Axiom>
    


    <!-- http://purl.obolibrary.org/obo/BFO_0000015 -->

    <owl:Class rdf:about="http://purl.obolibrary.org/obo/BFO_0000015">
        <rdfs:subClassOf rdf:resource="http://purl.obolibrary.org/obo/BFO_0000003"/>
        <rdfs:subClassOf>
            <owl:Restriction>
                <owl:onProperty rdf:resource="http://purl.obolibrary.org/obo/BFO_0000050"/>
                <owl:allValuesFrom rdf:resource="http://purl.obolibrary.org/obo/BFO_0000015"/>
            </owl:Restriction>
        </rdfs:subClassOf>
        <obo:IAO_0000115 xml:lang="en">p is a process = Def. p is an occurrent that has temporal proper parts and for some time t, p s-depends_on some material entity at t. (axiom label in BFO2 Reference: [083-003])</obo:IAO_0000115>
        <rdfs:comment xml:lang="en">An occurrent that has temporal proper parts and for some time t, p s-depends_on some material entity at t.</rdfs:comment>
        <rdfs:label xml:lang="en">process</rdfs:label>
    </owl:Class>
    


    <!-- http://purl.obolibrary.org/obo/BFO_0000016 -->

    <owl:Class rdf:about="http://purl.obolibrary.org/obo/BFO_0000016">
        <rdfs:subClassOf rdf:resource="http://purl.obolibrary.org/obo/BFO_0000017"/>
        <owl:disjointWith rdf:resource="http://purl.obolibrary.org/obo/BFO_0000023"/>
        <rdfs:label xml:lang="en">disposition</rdfs:label>
    </owl:Class>
    


    <!-- http://purl.obolibrary.org/obo/BFO_0000017 -->

    <owl:Class rdf:about="http://purl.obolibrary.org/obo/BFO_0000017">
        <rdfs:subClassOf rdf:resource="http://purl.obolibrary.org/obo/BFO_0000020"/>
        <rdfs:subClassOf>
            <owl:Restriction>
                <owl:onProperty rdf:resource="http://purl.obolibrary.org/obo/BFO_0000050"/>
                <owl:allValuesFrom rdf:resource="http://purl.obolibrary.org/obo/BFO_0000017"/>
            </owl:Restriction>
        </rdfs:subClassOf>
        <owl:disjointWith rdf:resource="http://purl.obolibrary.org/obo/BFO_0000019"/>
        <obo:IAO_0000115 xml:lang="en">A specifically dependent continuant  that inheres in continuant  entities and are not exhibited in full at every time in which it inheres in an entity or group of entities. The exhibition or actualization of a realizable entity is a particular manifestation, functioning or process that occurs under certain circumstances.</obo:IAO_0000115>
        <rdfs:label xml:lang="en">realizable</rdfs:label>
        <rdfs:label xml:lang="en">realizable entity</rdfs:label>
    </owl:Class>
    


    <!-- http://purl.obolibrary.org/obo/BFO_0000019 -->

    <owl:Class rdf:about="http://purl.obolibrary.org/obo/BFO_0000019">
        <rdfs:subClassOf rdf:resource="http://purl.obolibrary.org/obo/BFO_0000020"/>
        <rdfs:subClassOf>
            <owl:Restriction>
                <owl:onProperty rdf:resource="http://purl.obolibrary.org/obo/BFO_0000050"/>
                <owl:allValuesFrom rdf:resource="http://purl.obolibrary.org/obo/BFO_0000019"/>
            </owl:Restriction>
        </rdfs:subClassOf>
        <rdfs:label xml:lang="en">quality</rdfs:label>
    </owl:Class>
    


    <!-- http://purl.obolibrary.org/obo/BFO_0000020 -->

    <owl:Class rdf:about="http://purl.obolibrary.org/obo/BFO_0000020">
        <rdfs:subClassOf rdf:resource="http://purl.obolibrary.org/obo/BFO_0000002"/>
        <rdfs:subClassOf>
            <owl:Restriction>
                <owl:onProperty rdf:resource="http://purl.obolibrary.org/obo/BFO_0000050"/>
                <owl:allValuesFrom rdf:resource="http://purl.obolibrary.org/obo/BFO_0000020"/>
            </owl:Restriction>
        </rdfs:subClassOf>
        <rdfs:subClassOf>
            <owl:Restriction>
                <owl:onProperty rdf:resource="http://purl.obolibrary.org/obo/BFO_0000051"/>
                <owl:allValuesFrom rdf:resource="http://purl.obolibrary.org/obo/BFO_0000020"/>
            </owl:Restriction>
        </rdfs:subClassOf>
        <obo:IAO_0000115 xml:lang="en">b is a specifically dependent continuant = Def. b is a continuant &amp; there is some independent continuant c which is not a spatial region and which is such that b s-depends_on c at every time t during the course of b’s existence. (axiom label in BFO2 Reference: [050-003])</obo:IAO_0000115>
        <rdfs:comment xml:lang="en">A continuant that inheres in or is borne by other entities. Every instance of A requires some specific instance of B which must always be the same.</rdfs:comment>
        <rdfs:label xml:lang="en">characteristic</rdfs:label>
        <rdfs:label xml:lang="en">specifically dependent continuant</rdfs:label>
        <rdfs:seeAlso>https://github.com/OBOFoundry/COB/issues/65</rdfs:seeAlso>
        <rdfs:seeAlso>https://github.com/oborel/obo-relations/pull/284</rdfs:seeAlso>
    </owl:Class>
    


    <!-- http://purl.obolibrary.org/obo/BFO_0000023 -->

    <owl:Class rdf:about="http://purl.obolibrary.org/obo/BFO_0000023">
        <rdfs:subClassOf rdf:resource="http://purl.obolibrary.org/obo/BFO_0000017"/>
        <obo:IAO_0000115 xml:lang="en">A realizable entity  the manifestation of which brings about some result or end that is not essential to a continuant  in virtue of the kind of thing that it is but that can be served or participated in by that kind of continuant  in some kinds of natural, social or institutional contexts.</obo:IAO_0000115>
        <rdfs:label xml:lang="en">role</rdfs:label>
    </owl:Class>
    


    <!-- http://purl.obolibrary.org/obo/BFO_0000034 -->

    <owl:Class rdf:about="http://purl.obolibrary.org/obo/BFO_0000034">
        <rdfs:subClassOf rdf:resource="http://purl.obolibrary.org/obo/BFO_0000016"/>
        <rdfs:label xml:lang="en">function</rdfs:label>
    </owl:Class>
    


    <!-- http://purl.obolibrary.org/obo/BFO_0000038 -->

    <owl:Class rdf:about="http://purl.obolibrary.org/obo/BFO_0000038">
        <rdfs:subClassOf rdf:resource="http://purl.obolibrary.org/obo/BFO_0000008"/>
        <obo:BFO_0000179>1d-t-region</obo:BFO_0000179>
        <obo:BFO_0000180>OneDimensionalTemporalRegion</obo:BFO_0000180>
        <obo:IAO_0000112 xml:lang="en">the temporal region during which a process occurs.</obo:IAO_0000112>
        <obo:IAO_0000116 xml:lang="en">BFO 2 Reference: A temporal interval is a special kind of one-dimensional temporal region, namely one that is self-connected (is without gaps or breaks).</obo:IAO_0000116>
        <obo:IAO_0000600 xml:lang="en">A one-dimensional temporal region is a temporal region that is extended. (axiom label in BFO2 Reference: [103-001])</obo:IAO_0000600>
        <obo:IAO_0000602>(forall (x) (if (OneDimensionalTemporalRegion x) (TemporalRegion x))) // axiom label in BFO2 CLIF: [103-001] </obo:IAO_0000602>
        <rdfs:isDefinedBy rdf:resource="http://purl.obolibrary.org/obo/bfo.owl"/>
        <rdfs:label>one-dimensional temporal region</rdfs:label>
        <rdfs:label xml:lang="en">one-dimensional temporal region</rdfs:label>
    </owl:Class>
    <owl:Axiom>
        <owl:annotatedSource rdf:resource="http://purl.obolibrary.org/obo/BFO_0000038"/>
        <owl:annotatedProperty rdf:resource="http://purl.obolibrary.org/obo/IAO_0000600"/>
        <owl:annotatedTarget xml:lang="en">A one-dimensional temporal region is a temporal region that is extended. (axiom label in BFO2 Reference: [103-001])</owl:annotatedTarget>
        <obo:IAO_0010000 rdf:resource="http://purl.obolibrary.org/obo/bfo/axiom/103-001"/>
    </owl:Axiom>
    <owl:Axiom>
        <owl:annotatedSource rdf:resource="http://purl.obolibrary.org/obo/BFO_0000038"/>
        <owl:annotatedProperty rdf:resource="http://purl.obolibrary.org/obo/IAO_0000602"/>
        <owl:annotatedTarget>(forall (x) (if (OneDimensionalTemporalRegion x) (TemporalRegion x))) // axiom label in BFO2 CLIF: [103-001] </owl:annotatedTarget>
        <obo:IAO_0010000 rdf:resource="http://purl.obolibrary.org/obo/bfo/axiom/103-001"/>
    </owl:Axiom>
    


    <!-- http://purl.obolibrary.org/obo/BFO_0000040 -->

    <owl:Class rdf:about="http://purl.obolibrary.org/obo/BFO_0000040">
        <rdfs:subClassOf rdf:resource="http://purl.obolibrary.org/obo/BFO_0000004"/>
        <owl:disjointWith rdf:resource="http://purl.obolibrary.org/obo/BFO_0000141"/>
        <owl:disjointWith>
            <owl:Restriction>
                <owl:onProperty rdf:resource="http://purl.obolibrary.org/obo/BFO_0000050"/>
                <owl:someValuesFrom rdf:resource="http://purl.obolibrary.org/obo/BFO_0000141"/>
            </owl:Restriction>
        </owl:disjointWith>
        <obo:BFO_0000179>material</obo:BFO_0000179>
        <obo:BFO_0000180>MaterialEntity</obo:BFO_0000180>
        <obo:IAO_0000112 xml:lang="en">a flame</obo:IAO_0000112>
        <obo:IAO_0000112 xml:lang="en">a forest fire</obo:IAO_0000112>
        <obo:IAO_0000112 xml:lang="en">a human being</obo:IAO_0000112>
        <obo:IAO_0000112 xml:lang="en">a hurricane</obo:IAO_0000112>
        <obo:IAO_0000112 xml:lang="en">a photon</obo:IAO_0000112>
        <obo:IAO_0000112 xml:lang="en">a puff of smoke</obo:IAO_0000112>
        <obo:IAO_0000112 xml:lang="en">a sea wave</obo:IAO_0000112>
        <obo:IAO_0000112 xml:lang="en">a tornado</obo:IAO_0000112>
        <obo:IAO_0000112 xml:lang="en">an aggregate of human beings.</obo:IAO_0000112>
        <obo:IAO_0000112 xml:lang="en">an energy wave</obo:IAO_0000112>
        <obo:IAO_0000112 xml:lang="en">an epidemic</obo:IAO_0000112>
        <obo:IAO_0000112 xml:lang="en">the undetached arm of a human being</obo:IAO_0000112>
        <obo:IAO_0000115 xml:lang="en">An independent continuant that is spatially extended whose identity is independent of that of other entities and can be maintained through time.</obo:IAO_0000115>
        <obo:IAO_0000116 xml:lang="en">BFO 2 Reference: Material entities (continuants) can preserve their identity even while gaining and losing material parts. Continuants are contrasted with occurrents, which unfold themselves in successive temporal parts or phases [60</obo:IAO_0000116>
        <obo:IAO_0000116 xml:lang="en">BFO 2 Reference: Object, Fiat Object Part and Object Aggregate are not intended to be exhaustive of Material Entity. Users are invited to propose new subcategories of Material Entity.</obo:IAO_0000116>
        <obo:IAO_0000116 xml:lang="en">BFO 2 Reference: ‘Matter’ is intended to encompass both mass and energy (we will address the ontological treatment of portions of energy in a later version of BFO). A portion of matter is anything that includes elementary particles among its proper or improper parts: quarks and leptons, including electrons, as the smallest particles thus far discovered; baryons (including protons and neutrons) at a higher level of granularity; atoms and molecules at still higher levels, forming the cells, organs, organisms and other material entities studied by biologists, the portions of rock studied by geologists, the fossils studied by paleontologists, and so on.Material entities are three-dimensional entities (entities extended in three spatial dimensions), as contrasted with the processes in which they participate, which are four-dimensional entities (entities extended also along the dimension of time).According to the FMA, material entities may have immaterial entities as parts – including the entities identified below as sites; for example the interior (or ‘lumen’) of your small intestine is a part of your body. BFO 2.0 embodies a decision to follow the FMA here.</obo:IAO_0000116>
        <obo:IAO_0000600 xml:lang="en">A material entity is an independent continuant that has some portion of matter as proper or improper continuant part. (axiom label in BFO2 Reference: [019-002])</obo:IAO_0000600>
        <obo:IAO_0000601 xml:lang="en">Every entity which has a material entity as continuant part is a material entity. (axiom label in BFO2 Reference: [020-002])</obo:IAO_0000601>
        <obo:IAO_0000601 xml:lang="en">every entity of which a material entity is continuant part is also a material entity. (axiom label in BFO2 Reference: [021-002])</obo:IAO_0000601>
        <obo:IAO_0000602>(forall (x) (if (MaterialEntity x) (IndependentContinuant x))) // axiom label in BFO2 CLIF: [019-002] </obo:IAO_0000602>
        <obo:IAO_0000602>(forall (x) (if (and (Entity x) (exists (y t) (and (MaterialEntity y) (continuantPartOfAt x y t)))) (MaterialEntity x))) // axiom label in BFO2 CLIF: [021-002] </obo:IAO_0000602>
        <obo:IAO_0000602>(forall (x) (if (and (Entity x) (exists (y t) (and (MaterialEntity y) (continuantPartOfAt y x t)))) (MaterialEntity x))) // axiom label in BFO2 CLIF: [020-002] </obo:IAO_0000602>
        <rdfs:isDefinedBy rdf:resource="http://purl.obolibrary.org/obo/bfo.owl"/>
        <rdfs:label xml:lang="en">material entity</rdfs:label>
    </owl:Class>
    <owl:Axiom>
        <owl:annotatedSource rdf:resource="http://purl.obolibrary.org/obo/BFO_0000040"/>
        <owl:annotatedProperty rdf:resource="http://purl.obolibrary.org/obo/IAO_0000600"/>
        <owl:annotatedTarget xml:lang="en">A material entity is an independent continuant that has some portion of matter as proper or improper continuant part. (axiom label in BFO2 Reference: [019-002])</owl:annotatedTarget>
        <obo:IAO_0010000 rdf:resource="http://purl.obolibrary.org/obo/bfo/axiom/019-002"/>
    </owl:Axiom>
    <owl:Axiom>
        <owl:annotatedSource rdf:resource="http://purl.obolibrary.org/obo/BFO_0000040"/>
        <owl:annotatedProperty rdf:resource="http://purl.obolibrary.org/obo/IAO_0000601"/>
        <owl:annotatedTarget xml:lang="en">Every entity which has a material entity as continuant part is a material entity. (axiom label in BFO2 Reference: [020-002])</owl:annotatedTarget>
        <obo:IAO_0010000 rdf:resource="http://purl.obolibrary.org/obo/bfo/axiom/020-002"/>
    </owl:Axiom>
    <owl:Axiom>
        <owl:annotatedSource rdf:resource="http://purl.obolibrary.org/obo/BFO_0000040"/>
        <owl:annotatedProperty rdf:resource="http://purl.obolibrary.org/obo/IAO_0000601"/>
        <owl:annotatedTarget xml:lang="en">every entity of which a material entity is continuant part is also a material entity. (axiom label in BFO2 Reference: [021-002])</owl:annotatedTarget>
        <obo:IAO_0010000 rdf:resource="http://purl.obolibrary.org/obo/bfo/axiom/021-002"/>
    </owl:Axiom>
    <owl:Axiom>
        <owl:annotatedSource rdf:resource="http://purl.obolibrary.org/obo/BFO_0000040"/>
        <owl:annotatedProperty rdf:resource="http://purl.obolibrary.org/obo/IAO_0000602"/>
        <owl:annotatedTarget>(forall (x) (if (MaterialEntity x) (IndependentContinuant x))) // axiom label in BFO2 CLIF: [019-002] </owl:annotatedTarget>
        <obo:IAO_0010000 rdf:resource="http://purl.obolibrary.org/obo/bfo/axiom/019-002"/>
    </owl:Axiom>
    <owl:Axiom>
        <owl:annotatedSource rdf:resource="http://purl.obolibrary.org/obo/BFO_0000040"/>
        <owl:annotatedProperty rdf:resource="http://purl.obolibrary.org/obo/IAO_0000602"/>
        <owl:annotatedTarget>(forall (x) (if (and (Entity x) (exists (y t) (and (MaterialEntity y) (continuantPartOfAt x y t)))) (MaterialEntity x))) // axiom label in BFO2 CLIF: [021-002] </owl:annotatedTarget>
        <obo:IAO_0010000 rdf:resource="http://purl.obolibrary.org/obo/bfo/axiom/021-002"/>
    </owl:Axiom>
    <owl:Axiom>
        <owl:annotatedSource rdf:resource="http://purl.obolibrary.org/obo/BFO_0000040"/>
        <owl:annotatedProperty rdf:resource="http://purl.obolibrary.org/obo/IAO_0000602"/>
        <owl:annotatedTarget>(forall (x) (if (and (Entity x) (exists (y t) (and (MaterialEntity y) (continuantPartOfAt y x t)))) (MaterialEntity x))) // axiom label in BFO2 CLIF: [020-002] </owl:annotatedTarget>
        <obo:IAO_0010000 rdf:resource="http://purl.obolibrary.org/obo/bfo/axiom/020-002"/>
    </owl:Axiom>
    


    <!-- http://purl.obolibrary.org/obo/BFO_0000141 -->

    <owl:Class rdf:about="http://purl.obolibrary.org/obo/BFO_0000141">
        <rdfs:subClassOf rdf:resource="http://purl.obolibrary.org/obo/BFO_0000004"/>
        <owl:disjointWith>
            <owl:Restriction>
                <owl:onProperty rdf:resource="http://purl.obolibrary.org/obo/BFO_0000051"/>
                <owl:someValuesFrom rdf:resource="http://purl.obolibrary.org/obo/BFO_0000040"/>
            </owl:Restriction>
        </owl:disjointWith>
        <obo:BFO_0000179>immaterial</obo:BFO_0000179>
        <obo:BFO_0000180>ImmaterialEntity</obo:BFO_0000180>
        <obo:IAO_0000116 xml:lang="en">BFO 2 Reference: Immaterial entities are divided into two subgroups:boundaries and sites, which bound, or are demarcated in relation, to material entities, and which can thus change location, shape and size and as their material hosts move or change shape or size (for example: your nasal passage; the hold of a ship; the boundary of Wales (which moves with the rotation of the Earth) [38, 7, 10</obo:IAO_0000116>
        <rdfs:isDefinedBy rdf:resource="http://purl.obolibrary.org/obo/bfo.owl"/>
        <rdfs:label>immaterial entity</rdfs:label>
        <rdfs:label xml:lang="en">immaterial entity</rdfs:label>
    </owl:Class>
    


    <!-- http://purl.obolibrary.org/obo/CARO_0000005 -->

    <owl:Class rdf:about="http://purl.obolibrary.org/obo/CARO_0000005">
        <rdfs:subClassOf rdf:resource="http://purl.obolibrary.org/obo/CARO_0000007"/>
        <obo:IAO_0000115 xml:lang="en">Non-material anatomical entity of three dimensions, that is generated by morphogenetic or other physiologic processes; is surrounded by one or more anatomical structures; contains one or more organism substances or anatomical structures.</obo:IAO_0000115>
        <rdfs:label>anatomical space</rdfs:label>
    </owl:Class>
    


    <!-- http://purl.obolibrary.org/obo/CARO_0000007 -->

    <owl:Class rdf:about="http://purl.obolibrary.org/obo/CARO_0000007">
        <rdfs:subClassOf rdf:resource="http://purl.obolibrary.org/obo/BFO_0000141"/>
        <rdfs:subClassOf rdf:resource="http://purl.obolibrary.org/obo/UBERON_0001062"/>
        <rdfs:label>immaterial anatomical entity</rdfs:label>
    </owl:Class>
    


    <!-- http://purl.obolibrary.org/obo/CARO_0000030 -->

    <owl:Class rdf:about="http://purl.obolibrary.org/obo/CARO_0000030">
        <rdfs:subClassOf rdf:resource="http://purl.obolibrary.org/obo/OBI_0100026"/>
        <rdfs:label xml:lang="en">asexual organism</rdfs:label>
    </owl:Class>
    


    <!-- http://purl.obolibrary.org/obo/CARO_0000048 -->

    <owl:Class rdf:about="http://purl.obolibrary.org/obo/CARO_0000048">
        <rdfs:subClassOf rdf:resource="http://purl.obolibrary.org/obo/OBI_0100026"/>
        <rdfs:label xml:lang="en">gonochoristic organism</rdfs:label>
    </owl:Class>
    


    <!-- http://purl.obolibrary.org/obo/ENVO_03000096 -->

    <owl:Class rdf:about="http://purl.obolibrary.org/obo/ENVO_03000096">
        <rdfs:subClassOf rdf:resource="http://purl.obolibrary.org/obo/BFO_0000038"/>
        <rdfs:label>season</rdfs:label>
    </owl:Class>
    


    <!-- http://purl.obolibrary.org/obo/FLOPO_0900042 -->

    <owl:Class rdf:about="http://purl.obolibrary.org/obo/FLOPO_0900042">
        <rdfs:subClassOf rdf:resource="http://purl.obolibrary.org/obo/GALLONT_0000007"/>
        <obo:IAO_0000115 xml:lang="en">A gall trait in which the gall parenchyma is juicy, as in the tissue of some fruits (for example grapes, starfruit).</obo:IAO_0000115>
        <dcterms:creator rdf:resource="https://orcid.org/0000-0002-2119-4663"/>
        <dcterms:source rdf:resource="https://lccn.loc.gov/2011488555"/>
        <rdfs:label xml:lang="en">succulent</rdfs:label>
        <rdfs:seeAlso rdf:resource="https://www.inaturalist.org/observations/81385187"/>
    </owl:Class>
    


    <!-- http://purl.obolibrary.org/obo/GALLONT_0000001 -->

    <owl:Class rdf:about="http://purl.obolibrary.org/obo/GALLONT_0000001">
        <rdfs:comment>Updated the class definition to reflect that this structure is a response to biotic stress</rdfs:comment>
        <rdfs:label xml:lang="en">DEPRECATED plant gall</rdfs:label>
        <rdfs:seeAlso rdf:resource="http://purl.obolibrary.org/obo/GALLONT_0000025"/>
        <owl:deprecated rdf:datatype="http://www.w3.org/2001/XMLSchema#boolean">true</owl:deprecated>
    </owl:Class>
    


    <!-- http://purl.obolibrary.org/obo/GALLONT_0000002 -->

    <owl:Class rdf:about="http://purl.obolibrary.org/obo/GALLONT_0000002">
        <rdfs:subClassOf rdf:resource="http://purl.obolibrary.org/obo/PO_0025117"/>
        <obo:IAO_0000115 xml:lang="en">An anatomical space that is an opening through which a gall-inhabiting organism has emerged.</obo:IAO_0000115>
        <dcterms:creator rdf:resource="https://orcid.org/0000-0002-2119-4663"/>
        <dcterms:date>2023-06-19T19:43:46Z</dcterms:date>
        <rdfs:label xml:lang="en">emergence hole</rdfs:label>
        <rdfs:seeAlso rdf:resource="https://www.inaturalist.org/observations/33275700"/>
    </owl:Class>
    


    <!-- http://purl.obolibrary.org/obo/GALLONT_0000003 -->

    <owl:Class rdf:about="http://purl.obolibrary.org/obo/GALLONT_0000003">
        <rdfs:subClassOf rdf:resource="http://purl.obolibrary.org/obo/PO_0025117"/>
        <obo:IAO_0000115 xml:lang="en">A plant anatomical space that is located inside a gall.</obo:IAO_0000115>
        <dcterms:creator rdf:resource="https://orcid.org/0000-0002-2119-4663"/>
        <dcterms:date>2023-06-19T19:44:42Z</dcterms:date>
        <rdfs:label xml:lang="en">plant gall cavity</rdfs:label>
        <rdfs:seeAlso rdf:resource="https://www.inaturalist.org/observations/117192961"/>
    </owl:Class>
    


    <!-- http://purl.obolibrary.org/obo/GALLONT_0000004 -->

    <owl:Class rdf:about="http://purl.obolibrary.org/obo/GALLONT_0000004">
        <rdfs:subClassOf rdf:resource="http://purl.obolibrary.org/obo/PO_0025496"/>
        <rdfs:subClassOf>
            <owl:Restriction>
                <owl:onProperty rdf:resource="http://purl.obolibrary.org/obo/BFO_0000050"/>
                <owl:someValuesFrom rdf:resource="http://purl.obolibrary.org/obo/GALLONT_0000025"/>
            </owl:Restriction>
        </rdfs:subClassOf>
        <obo:IAO_0000115 xml:lang="en">A gall structure that is attractive to another organism, usually ants, and which facilitates dispersal of the gall</obo:IAO_0000115>
        <dcterms:creator rdf:resource="https://orcid.org/0000-0002-2119-4663"/>
        <dcterms:date>2023-06-22T01:51:19Z</dcterms:date>
        <rdfs:label xml:lang="en">kapéllo</rdfs:label>
        <rdfs:seeAlso rdf:resource="https://www.inaturalist.org/observations/61878883"/>
    </owl:Class>
    


    <!-- http://purl.obolibrary.org/obo/GALLONT_0000005 -->

    <owl:Class rdf:about="http://purl.obolibrary.org/obo/GALLONT_0000005">
        <rdfs:subClassOf rdf:resource="http://purl.obolibrary.org/obo/PO_0025498"/>
        <rdfs:subClassOf>
            <owl:Restriction>
                <owl:onProperty rdf:resource="http://purl.obolibrary.org/obo/BFO_0000051"/>
                <owl:someValuesFrom rdf:resource="http://purl.obolibrary.org/obo/GALLONT_0000040"/>
            </owl:Restriction>
        </rdfs:subClassOf>
        <rdfs:subClassOf>
            <owl:Restriction>
                <owl:onProperty rdf:resource="http://purl.obolibrary.org/obo/BFO_0000051"/>
                <owl:someValuesFrom rdf:resource="http://purl.obolibrary.org/obo/GALLONT_0000041"/>
            </owl:Restriction>
        </rdfs:subClassOf>
        <obo:IAO_0000115 xml:lang="en">A gall structure wherein the gall inducer and/or its associates resides and which includes a portion of nutritive tissue.</obo:IAO_0000115>
        <dcterms:creator rdf:resource="https://orcid.org/0000-0002-2119-4663"/>
        <dcterms:date>2023-06-22T01:54:05Z</dcterms:date>
        <rdfs:label xml:lang="en">larval chamber</rdfs:label>
        <rdfs:seeAlso rdf:resource="https://www.inaturalist.org/observations/139401882"/>
    </owl:Class>
    


    <!-- http://purl.obolibrary.org/obo/GALLONT_0000006 -->

    <owl:Class rdf:about="http://purl.obolibrary.org/obo/GALLONT_0000006">
        <rdfs:subClassOf rdf:resource="http://purl.obolibrary.org/obo/GALLONT_0000005"/>
        <obo:IAO_0000115 xml:lang="en">A larval chamber that is detached from the plant but enclosed in a cavity.</obo:IAO_0000115>
        <dcterms:creator rdf:resource="https://orcid.org/0000-0002-2119-4663"/>
        <dcterms:date>2023-06-22T02:01:48Z</dcterms:date>
        <rdfs:label xml:lang="en">detached chamber</rdfs:label>
        <rdfs:seeAlso rdf:resource="https://www.inaturalist.org/observations/117192961"/>
    </owl:Class>
    


    <!-- http://purl.obolibrary.org/obo/GALLONT_0000007 -->

    <owl:Class rdf:about="http://purl.obolibrary.org/obo/GALLONT_0000007">
        <rdfs:subClassOf rdf:resource="http://purl.obolibrary.org/obo/PATO_0000051"/>
        <obo:IAO_0000115 xml:lang="en">A quality that inheres in the portion of a gall that is internal.</obo:IAO_0000115>
        <dcterms:creator rdf:resource="https://orcid.org/0000-0002-2119-4663"/>
        <dcterms:date>2023-06-23T21:16:13Z</dcterms:date>
        <rdfs:label xml:lang="en">internal quality</rdfs:label>
    </owl:Class>
    


    <!-- http://purl.obolibrary.org/obo/GALLONT_0000008 -->

    <owl:Class rdf:about="http://purl.obolibrary.org/obo/GALLONT_0000008">
        <rdfs:subClassOf rdf:resource="http://purl.obolibrary.org/obo/GALLONT_0000007"/>
        <obo:IAO_0000115 xml:lang="en">A gall trait in which a larval chamber is suspended medially in the parenchyma by radiating plant fibers inside a largely hollow chamber.</obo:IAO_0000115>
        <dcterms:creator rdf:resource="https://orcid.org/0000-0002-2119-4663"/>
        <dcterms:date>2023-06-24T01:32:39Z</dcterms:date>
        <rdfs:label xml:lang="en">filamentous</rdfs:label>
        <rdfs:seeAlso rdf:resource="https://www.inaturalist.org/observations/168120575"/>
    </owl:Class>
    


    <!-- http://purl.obolibrary.org/obo/GALLONT_0000009 -->

    <owl:Class rdf:about="http://purl.obolibrary.org/obo/GALLONT_0000009">
        <rdfs:subClassOf rdf:resource="http://purl.obolibrary.org/obo/GALLONT_0000007"/>
        <owl:disjointWith rdf:resource="http://purl.obolibrary.org/obo/GALLONT_0000011"/>
        <obo:IAO_0000115 xml:lang="en">An internal gall trait in which a gall has a single larval chamber for the gall-inducing insect.</obo:IAO_0000115>
        <obo:IAO_0000118 xml:lang="en">single chambered</obo:IAO_0000118>
        <obo:IAO_0000118 xml:lang="en">unilocular</obo:IAO_0000118>
        <dcterms:creator rdf:resource="https://orcid.org/0000-0002-2119-4663"/>
        <dcterms:date>2023-06-24T01:37:35Z</dcterms:date>
        <rdfs:label xml:lang="en">monothalamous</rdfs:label>
    </owl:Class>
    


    <!-- http://purl.obolibrary.org/obo/GALLONT_0000010 -->

    <owl:Class rdf:about="http://purl.obolibrary.org/obo/GALLONT_0000010">
        <rdfs:subClassOf rdf:resource="http://purl.obolibrary.org/obo/GALLONT_0000007"/>
        <obo:IAO_0000115 xml:lang="en">An internal gall trait in which the tissue is reminiscent of pith, the relatively soft tissue at the center of a shoot axis.</obo:IAO_0000115>
        <dcterms:creator rdf:resource="https://orcid.org/0000-0002-2119-4663"/>
        <dcterms:date>2023-06-24T01:41:48Z</dcterms:date>
        <rdfs:label xml:lang="en">pithy</rdfs:label>
        <rdfs:seeAlso rdf:resource="https://www.inaturalist.org/observations/138512674"/>
    </owl:Class>
    


    <!-- http://purl.obolibrary.org/obo/GALLONT_0000011 -->

    <owl:Class rdf:about="http://purl.obolibrary.org/obo/GALLONT_0000011">
        <rdfs:subClassOf rdf:resource="http://purl.obolibrary.org/obo/GALLONT_0000007"/>
        <obo:IAO_0000115 xml:lang="en">An internal gall trait in which more than one larval chamber is present for the inducer species.</obo:IAO_0000115>
        <obo:IAO_0000118 xml:lang="en">multi-celled</obo:IAO_0000118>
        <obo:IAO_0000118 xml:lang="en">multichambered</obo:IAO_0000118>
        <obo:IAO_0000118 xml:lang="en">multilocular</obo:IAO_0000118>
        <dcterms:creator rdf:resource="https://orcid.org/0000-0002-2119-4663"/>
        <dcterms:date>2023-06-24T01:44:34Z</dcterms:date>
        <rdfs:label xml:lang="en">polythalamous</rdfs:label>
        <rdfs:seeAlso rdf:resource="https://www.inaturalist.org/observations/33275700"/>
    </owl:Class>
    


    <!-- http://purl.obolibrary.org/obo/GALLONT_0000012 -->

    <owl:Class rdf:about="http://purl.obolibrary.org/obo/GALLONT_0000012">
        <rdfs:subClassOf rdf:resource="http://purl.obolibrary.org/obo/GALLONT_0000007"/>
        <owl:disjointWith rdf:resource="http://purl.obolibrary.org/obo/PATO_0002078"/>
        <obo:IAO_0000115 xml:lang="en">An internal gall trait in which the gall lacks macroscopic anatomical space(s) that is/are not the larval chamber.</obo:IAO_0000115>
        <dcterms:creator rdf:resource="https://orcid.org/0000-0002-2119-4663"/>
        <dcterms:date>2023-06-24T01:58:04Z</dcterms:date>
        <rdfs:label xml:lang="en">solid</rdfs:label>
        <rdfs:seeAlso rdf:resource="https://www.inaturalist.org/observations/138512674"/>
    </owl:Class>
    


    <!-- http://purl.obolibrary.org/obo/GALLONT_0000013 -->

    <owl:Class rdf:about="http://purl.obolibrary.org/obo/GALLONT_0000013">
        <rdfs:subClassOf rdf:resource="http://purl.obolibrary.org/obo/PATO_0000051"/>
        <obo:IAO_0000115 xml:lang="en">A gall quality in which a gall has nectaries present.</obo:IAO_0000115>
        <dcterms:creator rdf:resource="https://orcid.org/0000-0002-2119-4663"/>
        <dcterms:date>2023-06-24T02:13:52Z</dcterms:date>
        <rdfs:label xml:lang="en">nectarous</rdfs:label>
        <rdfs:seeAlso rdf:resource="https://www.inaturalist.org/observations/47182384"/>
    </owl:Class>
    


    <!-- http://purl.obolibrary.org/obo/GALLONT_0000014 -->

    <owl:Class rdf:about="http://purl.obolibrary.org/obo/GALLONT_0000014">
        <rdfs:subClassOf rdf:resource="http://purl.obolibrary.org/obo/PATO_0002266"/>
        <obo:IAO_0000115 xml:lang="en">A shape quality inhering in a bearer by virtue of the bearer&apos;s having a shape resembling a canelé, a French pastry.</obo:IAO_0000115>
        <dcterms:creator rdf:resource="https://orcid.org/0000-0002-2119-4663"/>
        <dcterms:date>2023-06-25T00:21:14Z</dcterms:date>
        <dcterms:source rdf:resource="https://en.wikipedia.org/w/index.php?title=Canel%C3%A9&amp;oldid=1160295465"/>
        <rdfs:label xml:lang="en">caneliform</rdfs:label>
    </owl:Class>
    


    <!-- http://purl.obolibrary.org/obo/GALLONT_0000015 -->

    <owl:Class rdf:about="http://purl.obolibrary.org/obo/GALLONT_0000015">
        <rdfs:subClassOf rdf:resource="http://purl.obolibrary.org/obo/PATO_0002266"/>
        <obo:IAO_0000115 xml:lang="en">A shape inhering in a bearer by virtue of the bearer resembling a cup, with a depression and rim-like edge apically.</obo:IAO_0000115>
        <obo:IAO_0000118 xml:lang="en">cup-like</obo:IAO_0000118>
        <dcterms:creator rdf:resource="https://orcid.org/0000-0002-2119-4663"/>
        <dcterms:date>2023-06-25T00:30:40Z</dcterms:date>
        <dcterms:source rdf:resource="https://lccn.loc.gov/2011488555"/>
        <rdfs:label xml:lang="en">cupuliform</rdfs:label>
    </owl:Class>
    


    <!-- http://purl.obolibrary.org/obo/GALLONT_0000016 -->

    <owl:Class rdf:about="http://purl.obolibrary.org/obo/GALLONT_0000016">
        <rdfs:subClassOf rdf:resource="http://purl.obolibrary.org/obo/PATO_0002266"/>
        <obo:IAO_0000115 xml:lang="en">A shape trait in which a gall has radiating, spine-like processes that resemble the spines of a sea urchin (cf. Cidaridae).</obo:IAO_0000115>
        <dcterms:creator rdf:resource="https://orcid.org/0000-0002-2119-4663"/>
        <dcterms:date>2023-06-25T00:38:13Z</dcterms:date>
        <rdfs:label xml:lang="en">echinoform</rdfs:label>
        <rdfs:seeAlso rdf:resource="https://www.inaturalist.org/observations/8139"/>
    </owl:Class>
    


    <!-- http://purl.obolibrary.org/obo/GALLONT_0000017 -->

    <owl:Class rdf:about="http://purl.obolibrary.org/obo/GALLONT_0000017">
        <rdfs:subClassOf rdf:resource="http://purl.obolibrary.org/obo/PATO_0000052"/>
        <obo:IAO_0000115 xml:lang="en">A shape quality inhering in a bearer by virtue of the bearer being shaped like a funnel, abruptly widening from a narrow cylindrical part, to a wider distal part.</obo:IAO_0000115>
        <dcterms:creator rdf:resource="https://orcid.org/0000-0002-2119-4663"/>
        <dcterms:date>2023-06-25T00:47:37Z</dcterms:date>
        <dcterms:source rdf:resource="https://lccn.loc.gov/2011488555"/>
        <rdfs:label xml:lang="en">infundibuliform</rdfs:label>
        <rdfs:seeAlso rdf:resource="https://www.inaturalist.org/observations/105016514"/>
    </owl:Class>
    


    <!-- http://purl.obolibrary.org/obo/GALLONT_0000018 -->

    <owl:Class rdf:about="http://purl.obolibrary.org/obo/GALLONT_0000018">
        <rdfs:subClassOf rdf:resource="http://purl.obolibrary.org/obo/PATO_0001865"/>
        <obo:IAO_0000115 xml:lang="en">A shape quality inhering in a bearer by virtue of the bearer&apos;s being shaped like a lentil, with convex upper and lower surfaces.</obo:IAO_0000115>
        <dcterms:creator rdf:resource="https://orcid.org/0000-0002-2119-4663"/>
        <dcterms:date>2023-06-25T00:52:58Z</dcterms:date>
        <dcterms:source rdf:resource="https://en.wikipedia.org/w/index.php?title=Glossary_of_botanical_terms&amp;oldid=1161474424#lenticular"/>
        <rdfs:label xml:lang="en">lenticular</rdfs:label>
        <rdfs:seeAlso rdf:resource="http://purl.obolibrary.org/obo/PATO_0000409"/>
        <rdfs:seeAlso rdf:resource="https://www.inaturalist.org/observations/30408125"/>
    </owl:Class>
    


    <!-- http://purl.obolibrary.org/obo/GALLONT_0000019 -->

    <owl:Class rdf:about="http://purl.obolibrary.org/obo/GALLONT_0000019">
        <rdfs:subClassOf rdf:resource="http://purl.obolibrary.org/obo/PATO_0000052"/>
        <obo:IAO_0000115 xml:lang="en">A shape quality inhering in a bearer by virtue of the bearer&apos;s appearing semicircular in cross-section, flat on one side, rounded on the other.</obo:IAO_0000115>
        <dcterms:creator rdf:resource="https://orcid.org/0000-0002-2119-4663"/>
        <dcterms:date>2023-06-25T02:03:26Z</dcterms:date>
        <dcterms:source rdf:resource="https://lccn.loc.gov/2011488555"/>
        <rdfs:label xml:lang="en">semiterete</rdfs:label>
    </owl:Class>
    


    <!-- http://purl.obolibrary.org/obo/GALLONT_0000020 -->

    <owl:Class rdf:about="http://purl.obolibrary.org/obo/GALLONT_0000020">
        <rdfs:subClassOf rdf:resource="http://purl.obolibrary.org/obo/PATO_0000060"/>
        <obo:IAO_0000115 xml:lang="en">A spatial pattern (or gall arrangement) in which adjacent objects (galls) are positioned in such a way that each gall cannot readily be distinguished as an individual.</obo:IAO_0000115>
        <dcterms:creator rdf:resource="https://orcid.org/0000-0002-2119-4663"/>
        <dcterms:date>2023-06-25T19:44:11Z</dcterms:date>
        <rdfs:label xml:lang="en">confluent</rdfs:label>
        <rdfs:seeAlso rdf:resource="https://www.inaturalist.org/observations/48455940"/>
    </owl:Class>
    


    <!-- http://purl.obolibrary.org/obo/GALLONT_0000021 -->

    <owl:Class rdf:about="http://purl.obolibrary.org/obo/GALLONT_0000021">
        <rdfs:subClassOf rdf:resource="http://purl.obolibrary.org/obo/PATO_0001533"/>
        <obo:IAO_0000115 xml:lang="en">A color pattern inhering in a bearer by virtue of bearer&apos;s being marked with one hue or degree of saturation near one pole and a different hue or degree of saturation at the opposite pole and a color gradient between the two poles.</obo:IAO_0000115>
        <dcterms:creator rdf:resource="https://orcid.org/0000-0002-2119-4663"/>
        <dcterms:date>2023-06-25T20:11:58Z</dcterms:date>
        <rdfs:label xml:lang="en">linear color gradient</rdfs:label>
    </owl:Class>
    


    <!-- http://purl.obolibrary.org/obo/GALLONT_0000022 -->

    <owl:Class rdf:about="http://purl.obolibrary.org/obo/GALLONT_0000022">
        <rdfs:subClassOf rdf:resource="http://purl.obolibrary.org/obo/PATO_0000150"/>
        <owl:disjointWith rdf:resource="http://purl.obolibrary.org/obo/PATO_0002442"/>
        <obo:IAO_0000115 xml:lang="en">A texture quality in which the surface is marked by alternating parallel ridges and grooves.</obo:IAO_0000115>
        <obo:IAO_0000118 xml:lang="en">ribbed</obo:IAO_0000118>
        <dcterms:creator rdf:resource="https://orcid.org/0000-0002-2119-4663"/>
        <dcterms:date>2023-06-26T21:21:38Z</dcterms:date>
        <dcterms:source rdf:resource="http://purl.obolibrary.org/obo/PORO_0000234"/>
        <rdfs:label xml:lang="en">corrugated</rdfs:label>
        <rdfs:seeAlso rdf:resource="https://www.inaturalist.org/observations/46514828"/>
    </owl:Class>
    


    <!-- http://purl.obolibrary.org/obo/GALLONT_0000023 -->

    <owl:Class rdf:about="http://purl.obolibrary.org/obo/GALLONT_0000023">
        <rdfs:subClassOf rdf:resource="http://purl.obolibrary.org/obo/PATO_0000700"/>
        <obo:IAO_0000115 xml:lang="en">A texture quality in which the surface is marked by a network of cracks, as in craquelure.</obo:IAO_0000115>
        <dcterms:creator rdf:resource="https://orcid.org/0000-0002-2119-4663"/>
        <dcterms:date>2023-06-26T21:25:58Z</dcterms:date>
        <dcterms:source rdf:resource="https://en.wikipedia.org/w/index.php?title=Craquelure&amp;oldid=1117468584"/>
        <rdfs:label xml:lang="en">crackled</rdfs:label>
        <rdfs:seeAlso rdf:resource="https://www.inaturalist.org/observations/61507036"/>
    </owl:Class>
    


    <!-- http://purl.obolibrary.org/obo/GALLONT_0000024 -->

    <owl:Class rdf:about="http://purl.obolibrary.org/obo/GALLONT_0000024">
        <rdfs:subClassOf rdf:resource="http://purl.obolibrary.org/obo/PATO_0001925"/>
        <owl:disjointWith rdf:resource="http://purl.obolibrary.org/obo/PATO_0002442"/>
        <obo:IAO_0000115 xml:lang="en">A surface feature shape in which a surface has a dimple, a depression or indentation on a surface.</obo:IAO_0000115>
        <dcterms:creator rdf:resource="https://orcid.org/0000-0002-2119-4663"/>
        <dcterms:date>2023-06-26T21:30:22Z</dcterms:date>
        <dcterms:source rdf:resource="https://dictionary.cambridge.org/us/dictionary/english/dimpled"/>
        <rdfs:label xml:lang="en">dimpled</rdfs:label>
        <rdfs:seeAlso rdf:resource="https://www.inaturalist.org/observations/47442195"/>
    </owl:Class>
    


    <!-- http://purl.obolibrary.org/obo/GALLONT_0000025 -->

    <owl:Class rdf:about="http://purl.obolibrary.org/obo/GALLONT_0000025">
        <rdfs:subClassOf rdf:resource="http://purl.obolibrary.org/obo/PO_0025496"/>
        <obo:IAO_0000115>A multi-tissue plant structure (PO:0025496) that develops in response to a biotic stress (PSO:0000004).</obo:IAO_0000115>
        <pato:seeAlso rdf:resource="https://www.inaturalist.org/observations/62135900"/>
        <dcterms:creator rdf:resource="https://orcid.org/0000-0002-2119-4663"/>
        <dcterms:date>2024-03-24T21:38:29Z</dcterms:date>
        <rdfs:label xml:lang="en">plant gall</rdfs:label>
    </owl:Class>
    


    <!-- http://purl.obolibrary.org/obo/GALLONT_0000026 -->

    <owl:Class rdf:about="http://purl.obolibrary.org/obo/GALLONT_0000026">
        <rdfs:subClassOf rdf:resource="http://purl.obolibrary.org/obo/PATO_0000150"/>
        <obo:IAO_0000115 xml:lang="en">A texture quality in which a surface is covered or partially by with facets.</obo:IAO_0000115>
        <dcterms:creator rdf:resource="https://orcid.org/0000-0002-2119-4663"/>
        <dcterms:date>2023-06-26T21:35:23Z</dcterms:date>
        <rdfs:label xml:lang="en">faceted</rdfs:label>
        <rdfs:seeAlso rdf:resource="https://www.inaturalist.org/observations/33275277"/>
    </owl:Class>
    


    <!-- http://purl.obolibrary.org/obo/GALLONT_0000027 -->

    <owl:Class rdf:about="http://purl.obolibrary.org/obo/GALLONT_0000027">
        <rdfs:subClassOf rdf:resource="http://purl.obolibrary.org/obo/PATO_0000150"/>
        <owl:disjointWith rdf:resource="http://purl.obolibrary.org/obo/PATO_0000701"/>
        <owl:disjointWith rdf:resource="http://purl.obolibrary.org/obo/PATO_0002442"/>
        <obo:IAO_0000115 xml:lang="en">A texture quality in which a surface has the appearance and/or consistency of moss, especially those species in Polytrichaceae (Bryophyta).</obo:IAO_0000115>
        <obo:IAO_0000118 xml:lang="en">mossy</obo:IAO_0000118>
        <dcterms:creator rdf:resource="https://orcid.org/0000-0002-2119-4663"/>
        <dcterms:date>2023-06-26T21:41:40Z</dcterms:date>
        <rdfs:label xml:lang="en">moss-like</rdfs:label>
        <rdfs:seeAlso rdf:resource="https://www.inaturalist.org/observations/134718736"/>
    </owl:Class>
    


    <!-- http://purl.obolibrary.org/obo/GALLONT_0000028 -->

    <owl:Class rdf:about="http://purl.obolibrary.org/obo/GALLONT_0000028">
        <rdfs:subClassOf rdf:resource="http://purl.obolibrary.org/obo/PATO_0000150"/>
        <obo:IAO_0000115 xml:lang="en">A texture quality in which a surface has the consistency and thickness of a paper bag (thin and dry).</obo:IAO_0000115>
        <dcterms:creator rdf:resource="https://orcid.org/0000-0002-2119-4663"/>
        <dcterms:date>2023-06-26T21:48:32Z</dcterms:date>
        <rdfs:label xml:lang="en">papery</rdfs:label>
        <rdfs:seeAlso rdf:resource="https://www.inaturalist.org/observations/62933356"/>
    </owl:Class>
    


    <!-- http://purl.obolibrary.org/obo/GALLONT_0000029 -->

    <owl:Class rdf:about="http://purl.obolibrary.org/obo/GALLONT_0000029">
        <rdfs:subClassOf rdf:resource="http://purl.obolibrary.org/obo/PATO_0000454"/>
        <obo:IAO_0000115 xml:lang="en">A quality inhering in a bearer by virtue of the bearer&apos;s being covered in short, dense, fine hairs, which give the appearance of felt.</obo:IAO_0000115>
        <obo:IAO_0000118 xml:lang="en">felted</obo:IAO_0000118>
        <dcterms:creator rdf:resource="https://orcid.org/0000-0002-2119-4663"/>
        <dcterms:date>2023-06-26T22:01:09Z</dcterms:date>
        <rdfs:label xml:lang="en">felt-like</rdfs:label>
        <rdfs:seeAlso rdf:resource="https://www.inaturalist.org/observations/54851258"/>
    </owl:Class>
    


    <!-- http://purl.obolibrary.org/obo/GALLONT_0000030 -->

    <owl:Class rdf:about="http://purl.obolibrary.org/obo/GALLONT_0000030">
        <rdfs:subClassOf rdf:resource="http://purl.obolibrary.org/obo/PATO_0002012"/>
        <owl:disjointWith rdf:resource="http://purl.obolibrary.org/obo/PATO_0002442"/>
        <obo:IAO_0000115 xml:lang="en">A coating quality in which a surface is covered in a whitish, powdery film or dust.</obo:IAO_0000115>
        <dcterms:creator rdf:resource="https://orcid.org/0000-0002-2119-4663"/>
        <dcterms:date>2023-06-27T00:31:53Z</dcterms:date>
        <dcterms:source rdf:resource="https://en.wikipedia.org/w/index.php?title=Pruinescence&amp;oldid=1068715610"/>
        <rdfs:label xml:lang="en">pruinose</rdfs:label>
        <rdfs:seeAlso rdf:resource="https://www.inaturalist.org/observations/64626028"/>
    </owl:Class>
    


    <!-- http://purl.obolibrary.org/obo/GALLONT_0000031 -->

    <owl:Class rdf:about="http://purl.obolibrary.org/obo/GALLONT_0000031">
        <rdfs:subClassOf rdf:resource="http://purl.obolibrary.org/obo/PATO_0001729"/>
        <obo:IAO_0000115 xml:lang="en">A shedability quality in which a part can readily be detached from its location but it normally (in nature) stays attached; detachable.</obo:IAO_0000115>
        <dcterms:creator rdf:resource="https://orcid.org/0000-0002-2119-4663"/>
        <dcterms:date>2023-06-27T01:16:14Z</dcterms:date>
        <rdfs:label xml:lang="en">semideciduous</rdfs:label>
        <rdfs:seeAlso rdf:resource="https://www.inaturalist.org/observations/167537899"/>
    </owl:Class>
    


    <!-- http://purl.obolibrary.org/obo/GALLONT_0000032 -->

    <owl:Class rdf:about="http://purl.obolibrary.org/obo/GALLONT_0000032">
        <rdfs:subClassOf rdf:resource="http://purl.obolibrary.org/obo/PATO_0001543"/>
        <obo:IAO_0000115 xml:lang="en">A structural quality inhering in an object by virtue of the object&apos;s susceptibility to breaks, without significant deformation (strain) when subjected to stress.</obo:IAO_0000115>
        <dcterms:creator rdf:resource="https://orcid.org/0000-0002-2119-4663"/>
        <dcterms:date>2023-06-27T01:41:01Z</dcterms:date>
        <rdfs:label xml:lang="en">brittle</rdfs:label>
    </owl:Class>
    


    <!-- http://purl.obolibrary.org/obo/GALLONT_0000033 -->

    <owl:Class rdf:about="http://purl.obolibrary.org/obo/GALLONT_0000033">
        <rdfs:comment>logic needed to be fixed</rdfs:comment>
        <rdfs:label xml:lang="en">DEPRECATED erineum</rdfs:label>
        <rdfs:seeAlso rdf:resource="http://purl.obolibrary.org/obo/GALLONT_0000048"/>
        <owl:deprecated rdf:datatype="http://www.w3.org/2001/XMLSchema#boolean">true</owl:deprecated>
    </owl:Class>
    


    <!-- http://purl.obolibrary.org/obo/GALLONT_0000034 -->

    <owl:Class rdf:about="http://purl.obolibrary.org/obo/GALLONT_0000034">
        <rdfs:subClassOf rdf:resource="http://purl.obolibrary.org/obo/GALLONT_0000025"/>
        <rdfs:subClassOf>
            <owl:Restriction>
                <owl:onProperty rdf:resource="http://purl.obolibrary.org/obo/BFO_0000050"/>
                <owl:someValuesFrom rdf:resource="http://purl.obolibrary.org/obo/PO_0025034"/>
            </owl:Restriction>
        </rdfs:subClassOf>
        <obo:IAO_0000115 xml:lang="en">A plant gall that is part of a leaf and which appears as a portion of swollen tissue, similar to a blister.</obo:IAO_0000115>
        <dcterms:creator rdf:resource="http://orcid.org/0000-0002-2119-4663"/>
        <dcterms:date>2023-08-01T22:15:28Z</dcterms:date>
        <dcterms:source rdf:resource="https://lccn.loc.gov/41001073"/>
        <rdfs:label xml:lang="en">blister gall</rdfs:label>
    </owl:Class>
    


    <!-- http://purl.obolibrary.org/obo/GALLONT_0000035 -->

    <owl:Class rdf:about="http://purl.obolibrary.org/obo/GALLONT_0000035">
        <owl:equivalentClass>
            <owl:Class>
                <owl:intersectionOf rdf:parseType="Collection">
                    <rdf:Description rdf:about="http://purl.obolibrary.org/obo/GALLONT_0000025"/>
                    <owl:Restriction>
                        <owl:onProperty rdf:resource="http://purl.obolibrary.org/obo/BFO_0000050"/>
                        <owl:someValuesFrom rdf:resource="http://purl.obolibrary.org/obo/PO_0000055"/>
                    </owl:Restriction>
                </owl:intersectionOf>
            </owl:Class>
        </owl:equivalentClass>
        <rdfs:subClassOf rdf:resource="http://purl.obolibrary.org/obo/GALLONT_0000025"/>
        <rdfs:subClassOf>
            <owl:Restriction>
                <owl:onProperty rdf:resource="http://purl.obolibrary.org/obo/BFO_0000050"/>
                <owl:someValuesFrom rdf:resource="http://purl.obolibrary.org/obo/PO_0000055"/>
            </owl:Restriction>
        </rdfs:subClassOf>
        <obo:IAO_0000115 xml:lang="en">A plant gall that is located on a bud.</obo:IAO_0000115>
        <dcterms:creator rdf:resource="http://orcid.org/0000-0002-2119-4663"/>
        <dcterms:date>2023-08-01T22:23:57Z</dcterms:date>
        <dcterms:source rdf:resource="https://lccn.loc.gov/41001073"/>
        <rdfs:label xml:lang="en">bud gall</rdfs:label>
        <rdfs:seeAlso rdf:resource="https://www.inaturalist.org/observations/48455720"/>
    </owl:Class>
    


    <!-- http://purl.obolibrary.org/obo/GALLONT_0000036 -->

    <owl:Class rdf:about="http://purl.obolibrary.org/obo/GALLONT_0000036">
        <owl:equivalentClass>
            <owl:Class>
                <owl:intersectionOf rdf:parseType="Collection">
                    <rdf:Description rdf:about="http://purl.obolibrary.org/obo/GALLONT_0000025"/>
                    <owl:Restriction>
                        <owl:onProperty rdf:resource="http://purl.obolibrary.org/obo/RO_0000086"/>
                        <owl:someValuesFrom rdf:resource="http://purl.obolibrary.org/obo/GALLONT_0000009"/>
                    </owl:Restriction>
                    <owl:Restriction>
                        <owl:onProperty rdf:resource="http://purl.obolibrary.org/obo/RO_0000086"/>
                        <owl:someValuesFrom rdf:resource="http://purl.obolibrary.org/obo/GALLONT_0000012"/>
                    </owl:Restriction>
                    <owl:Restriction>
                        <owl:onProperty rdf:resource="http://purl.obolibrary.org/obo/RO_0000086"/>
                        <owl:someValuesFrom rdf:resource="http://purl.obolibrary.org/obo/GALLONT_0000031"/>
                    </owl:Restriction>
                    <owl:Restriction>
                        <owl:onProperty rdf:resource="http://purl.obolibrary.org/obo/RO_0000086"/>
                        <owl:someValuesFrom rdf:resource="http://purl.obolibrary.org/obo/PATO_0001865"/>
                    </owl:Restriction>
                </owl:intersectionOf>
            </owl:Class>
        </owl:equivalentClass>
        <rdfs:subClassOf rdf:resource="http://purl.obolibrary.org/obo/GALLONT_0000025"/>
        <rdfs:subClassOf>
            <owl:Restriction>
                <owl:onProperty rdf:resource="http://purl.obolibrary.org/obo/RO_0000086"/>
                <owl:someValuesFrom rdf:resource="http://purl.obolibrary.org/obo/GALLONT_0000009"/>
            </owl:Restriction>
        </rdfs:subClassOf>
        <rdfs:subClassOf>
            <owl:Restriction>
                <owl:onProperty rdf:resource="http://purl.obolibrary.org/obo/RO_0000086"/>
                <owl:someValuesFrom rdf:resource="http://purl.obolibrary.org/obo/GALLONT_0000012"/>
            </owl:Restriction>
        </rdfs:subClassOf>
        <rdfs:subClassOf>
            <owl:Restriction>
                <owl:onProperty rdf:resource="http://purl.obolibrary.org/obo/RO_0000086"/>
                <owl:someValuesFrom rdf:resource="http://purl.obolibrary.org/obo/GALLONT_0000031"/>
            </owl:Restriction>
        </rdfs:subClassOf>
        <rdfs:subClassOf>
            <owl:Restriction>
                <owl:onProperty rdf:resource="http://purl.obolibrary.org/obo/RO_0000086"/>
                <owl:someValuesFrom rdf:resource="http://purl.obolibrary.org/obo/PATO_0001865"/>
            </owl:Restriction>
        </rdfs:subClassOf>
        <obo:IAO_0000115 xml:lang="en">A plant gall that is monothalamous and solid, with a shape reminiscent of a bullet. Gall is usually subspherical or subelliptical in shape.</obo:IAO_0000115>
        <dcterms:creator rdf:resource="http://orcid.org/0000-0002-2119-4663"/>
        <dcterms:date>2023-08-01T22:28:40Z</dcterms:date>
        <dcterms:source rdf:resource="https://lccn.loc.gov/41001073"/>
        <rdfs:label xml:lang="en">bullet gall</rdfs:label>
        <rdfs:seeAlso rdf:resource="https://www.inaturalist.org/observations/58434690"/>
    </owl:Class>
    


    <!-- http://purl.obolibrary.org/obo/GALLONT_0000037 -->

    <owl:Class rdf:about="http://purl.obolibrary.org/obo/GALLONT_0000037">
        <owl:equivalentClass>
            <owl:Class>
                <owl:intersectionOf rdf:parseType="Collection">
                    <rdf:Description rdf:about="http://purl.obolibrary.org/obo/GALLONT_0000025"/>
                    <owl:Restriction>
                        <owl:onProperty rdf:resource="http://purl.obolibrary.org/obo/BFO_0000051"/>
                        <owl:someValuesFrom rdf:resource="http://purl.obolibrary.org/obo/GALLONT_0000006"/>
                    </owl:Restriction>
                    <owl:Restriction>
                        <owl:onProperty rdf:resource="http://purl.obolibrary.org/obo/RO_0000086"/>
                        <owl:someValuesFrom rdf:resource="http://purl.obolibrary.org/obo/PATO_0002078"/>
                    </owl:Restriction>
                </owl:intersectionOf>
            </owl:Class>
        </owl:equivalentClass>
        <rdfs:subClassOf rdf:resource="http://purl.obolibrary.org/obo/GALLONT_0000025"/>
        <rdfs:subClassOf>
            <owl:Restriction>
                <owl:onProperty rdf:resource="http://purl.obolibrary.org/obo/BFO_0000051"/>
                <owl:someValuesFrom rdf:resource="http://purl.obolibrary.org/obo/GALLONT_0000006"/>
            </owl:Restriction>
        </rdfs:subClassOf>
        <rdfs:subClassOf>
            <owl:Restriction>
                <owl:onProperty rdf:resource="http://purl.obolibrary.org/obo/RO_0000086"/>
                <owl:someValuesFrom rdf:resource="http://purl.obolibrary.org/obo/PATO_0002078"/>
            </owl:Restriction>
        </rdfs:subClassOf>
        <obo:IAO_0000115 xml:lang="en">A plant gall that has a detached larval chamber capable of rolling around a hollow chamber located inside the gall.</obo:IAO_0000115>
        <dcterms:creator rdf:resource="http://orcid.org/0000-0002-2119-4663"/>
        <dcterms:date>2023-08-02T01:35:34Z</dcterms:date>
        <dcterms:source rdf:resource="https://lccn.loc.gov/41001073"/>
        <rdfs:label xml:lang="en">roly-poly gall</rdfs:label>
        <rdfs:seeAlso rdf:resource="https://www.inaturalist.org/observations/117192961"/>
    </owl:Class>
    


    <!-- http://purl.obolibrary.org/obo/GALLONT_0000038 -->

    <owl:Class rdf:about="http://purl.obolibrary.org/obo/GALLONT_0000038">
        <rdfs:subClassOf rdf:resource="http://purl.obolibrary.org/obo/GALLONT_0000035"/>
        <rdfs:subClassOf rdf:resource="http://purl.obolibrary.org/obo/UBERON_0001062"/>
        <rdfs:subClassOf>
            <owl:Restriction>
                <owl:onProperty rdf:resource="http://purl.obolibrary.org/obo/BFO_0000051"/>
                <owl:someValuesFrom rdf:resource="http://purl.obolibrary.org/obo/PO_0006001"/>
            </owl:Restriction>
        </rdfs:subClassOf>
        <obo:IAO_0000115 xml:lang="en">A plant gall that is located on a bud and which consists of layers of scale leaves or similar phyllomes that surround the inducer&apos;s chamber.</obo:IAO_0000115>
        <obo:IAO_0000118 xml:lang="en">bunch gall</obo:IAO_0000118>
        <dcterms:creator rdf:resource="http://orcid.org/0000-0002-2119-4663"/>
        <dcterms:date>2023-08-02T01:43:13Z</dcterms:date>
        <dcterms:source rdf:resource="https://lccn.loc.gov/41001073"/>
        <rdfs:label xml:lang="en">rosette gall</rdfs:label>
        <rdfs:seeAlso rdf:resource="https://www.inaturalist.org/observations/33495996"/>
    </owl:Class>
    


    <!-- http://purl.obolibrary.org/obo/GALLONT_0000039 -->

    <owl:Class rdf:about="http://purl.obolibrary.org/obo/GALLONT_0000039">
        <rdfs:subClassOf rdf:resource="http://purl.obolibrary.org/obo/CARO_0000030"/>
        <rdfs:subClassOf rdf:resource="http://purl.obolibrary.org/obo/NCBITaxon_2714064"/>
        <dcterms:creator rdf:resource="https://orcid.org/0000-0002-2119-4663"/>
        <dcterms:date rdf:datatype="http://www.w3.org/2001/XMLSchema#dateTime">2024-03-25T19:27:00Z</dcterms:date>
        <rdfs:label xml:lang="en">Acraspis erinacei (agamic)</rdfs:label>
    </owl:Class>
    


    <!-- http://purl.obolibrary.org/obo/GALLONT_0000040 -->

    <owl:Class rdf:about="http://purl.obolibrary.org/obo/GALLONT_0000040">
        <rdfs:subClassOf rdf:resource="http://purl.obolibrary.org/obo/PO_0009007"/>
        <rdfs:subClassOf>
            <owl:Restriction>
                <owl:onProperty rdf:resource="http://purl.obolibrary.org/obo/BFO_0000050"/>
                <owl:someValuesFrom rdf:resource="http://purl.obolibrary.org/obo/GALLONT_0000005"/>
            </owl:Restriction>
        </rdfs:subClassOf>
        <dcterms:creator rdf:resource="http://orcid.org/0000-0002-2119-4663"/>
        <dcterms:date>2024-01-19T02:22:00Z</dcterms:date>
        <rdfs:comment xml:lang="en">A portion of plant tissue that is fed upon by a gall inhabitant.</rdfs:comment>
        <rdfs:label xml:lang="en">nutritive tissue</rdfs:label>
        <rdfs:seeAlso rdf:resource="https://doi.org/10.3390%2Finsects12100850"/>
    </owl:Class>
    


    <!-- http://purl.obolibrary.org/obo/GALLONT_0000041 -->

    <owl:Class rdf:about="http://purl.obolibrary.org/obo/GALLONT_0000041">
        <rdfs:subClassOf rdf:resource="http://purl.obolibrary.org/obo/GALLONT_0000003"/>
        <obo:IAO_0000115 xml:lang="en">A cavity that is occupied by one or more gall inhabitants.</obo:IAO_0000115>
        <dcterms:creator rdf:resource="http://orcid.org/0000-0002-2119-4663"/>
        <dcterms:date>2024-01-19T02:27:40Z</dcterms:date>
        <rdfs:label xml:lang="en">larval cavity</rdfs:label>
    </owl:Class>
    


    <!-- http://purl.obolibrary.org/obo/GALLONT_0000042 -->

    <owl:Class rdf:about="http://purl.obolibrary.org/obo/GALLONT_0000042">
        <rdfs:subClassOf rdf:resource="http://purl.obolibrary.org/obo/NCBITaxon_3511"/>
        <dcterms:creator rdf:resource="https://orcid.org/0000-0002-2119-4663"/>
        <dcterms:date>2024-03-25T01:26:41Z</dcterms:date>
        <rdfs:label xml:lang="en">Quercus sect. Quercus</rdfs:label>
    </owl:Class>
    


    <!-- http://purl.obolibrary.org/obo/GALLONT_0000043 -->

    <owl:Class rdf:about="http://purl.obolibrary.org/obo/GALLONT_0000043">
        <rdfs:subClassOf rdf:resource="http://purl.obolibrary.org/obo/CARO_0000048"/>
        <rdfs:subClassOf rdf:resource="http://purl.obolibrary.org/obo/NCBITaxon_1540852"/>
        <dcterms:creator rdf:resource="https://orcid.org/0000-0002-2119-4663"/>
        <dcterms:date>2024-03-25T01:28:09Z</dcterms:date>
        <rdfs:label xml:lang="en">Disholcaspis quercusglobulus (sexgen)</rdfs:label>
    </owl:Class>
    


    <!-- http://purl.obolibrary.org/obo/GALLONT_0000044 -->

    <owl:Class rdf:about="http://purl.obolibrary.org/obo/GALLONT_0000044">
        <rdfs:subClassOf rdf:resource="http://purl.obolibrary.org/obo/CARO_0000030"/>
        <rdfs:subClassOf rdf:resource="http://purl.obolibrary.org/obo/NCBITaxon_1540852"/>
        <dcterms:creator rdf:resource="https://orcid.org/0000-0002-2119-4663"/>
        <dcterms:date>2024-03-25T01:28:48Z</dcterms:date>
        <rdfs:label xml:lang="en">Disholcaspis quercusglobulus (agamic)</rdfs:label>
    </owl:Class>
    


    <!-- http://purl.obolibrary.org/obo/GALLONT_0000045 -->

    <owl:Class rdf:about="http://purl.obolibrary.org/obo/GALLONT_0000045">
        <rdfs:subClassOf rdf:resource="http://purl.obolibrary.org/obo/CARO_0000048"/>
        <rdfs:subClassOf rdf:resource="http://purl.obolibrary.org/obo/NCBITaxon_2714064"/>
        <dcterms:creator rdf:resource="https://orcid.org/0000-0002-2119-4663"/>
        <dcterms:date rdf:datatype="http://www.w3.org/2001/XMLSchema#dateTime">2024-03-25T19:27:17Z</dcterms:date>
        <rdfs:label xml:lang="en">Acraspis erinacei (sexgen)</rdfs:label>
    </owl:Class>
    


    <!-- http://purl.obolibrary.org/obo/GALLONT_0000046 -->

    <owl:Class rdf:about="http://purl.obolibrary.org/obo/GALLONT_0000046">
        <rdfs:subClassOf rdf:resource="http://purl.obolibrary.org/obo/NCBITaxon_109362"/>
        <dcterms:creator rdf:resource="https://orcid.org/0000-0002-2119-4663"/>
        <dcterms:date rdf:datatype="http://www.w3.org/2001/XMLSchema#dateTime">2024-03-25T19:39:17Z</dcterms:date>
        <rdfs:label xml:lang="en">Aceria triplacis</rdfs:label>
    </owl:Class>
    


    <!-- http://purl.obolibrary.org/obo/GALLONT_0000047 -->

    <owl:Class rdf:about="http://purl.obolibrary.org/obo/GALLONT_0000047">
        <rdfs:subClassOf rdf:resource="http://purl.obolibrary.org/obo/NCBITaxon_1934078"/>
        <dcterms:creator rdf:resource="https://orcid.org/0000-0002-2119-4663"/>
        <dcterms:date rdf:datatype="http://www.w3.org/2001/XMLSchema#dateTime">2024-03-25T19:40:19Z</dcterms:date>
        <rdfs:label xml:lang="en">Acraspis gemula</rdfs:label>
    </owl:Class>
    


    <!-- http://purl.obolibrary.org/obo/GALLONT_0000048 -->

    <owl:Class rdf:about="http://purl.obolibrary.org/obo/GALLONT_0000048">
        <owl:equivalentClass>
            <owl:Class>
                <owl:intersectionOf rdf:parseType="Collection">
                    <rdf:Description rdf:about="http://purl.obolibrary.org/obo/GALLONT_0000025"/>
                    <owl:Restriction>
                        <owl:onProperty rdf:resource="http://purl.obolibrary.org/obo/BFO_0000051"/>
                        <owl:someValuesFrom rdf:resource="http://purl.obolibrary.org/obo/PO_0006504"/>
                    </owl:Restriction>
                    <owl:Restriction>
                        <owl:onProperty rdf:resource="http://purl.obolibrary.org/obo/RO_0002453"/>
                        <owl:someValuesFrom rdf:resource="http://purl.obolibrary.org/obo/NCBITaxon_6946"/>
                    </owl:Restriction>
                </owl:intersectionOf>
            </owl:Class>
        </owl:equivalentClass>
        <rdfs:subClassOf rdf:resource="http://purl.obolibrary.org/obo/GALLONT_0000025"/>
        <rdfs:subClassOf rdf:resource="http://purl.obolibrary.org/obo/OBI_0100026"/>
        <rdfs:subClassOf rdf:resource="http://purl.obolibrary.org/obo/UBERON_0001062"/>
        <rdfs:subClassOf>
            <owl:Restriction>
                <owl:onProperty rdf:resource="http://purl.obolibrary.org/obo/BFO_0000051"/>
                <owl:someValuesFrom rdf:resource="http://purl.obolibrary.org/obo/PO_0006504"/>
            </owl:Restriction>
        </rdfs:subClassOf>
        <rdfs:subClassOf>
            <owl:Restriction>
                <owl:onProperty rdf:resource="http://purl.obolibrary.org/obo/RO_0002453"/>
                <owl:someValuesFrom rdf:resource="http://purl.obolibrary.org/obo/NCBITaxon_6946"/>
            </owl:Restriction>
        </rdfs:subClassOf>
        <rdfs:label>erineum</rdfs:label>
    </owl:Class>
    


    <!-- http://purl.obolibrary.org/obo/GALLONT_0000049 -->

    <owl:Class rdf:about="http://purl.obolibrary.org/obo/GALLONT_0000049">
        <rdfs:subClassOf rdf:resource="http://purl.obolibrary.org/obo/PO_0025496"/>
        <rdfs:subClassOf>
            <owl:Restriction>
                <owl:onProperty rdf:resource="http://purl.obolibrary.org/obo/BFO_0000051"/>
                <owl:someValuesFrom rdf:resource="http://purl.obolibrary.org/obo/GALLONT_0000025"/>
            </owl:Restriction>
        </rdfs:subClassOf>
        <rdfs:label>plant gall aggregate</rdfs:label>
    </owl:Class>
    


    <!-- http://purl.obolibrary.org/obo/GALLONT_1000048 -->

    <owl:Class rdf:about="http://purl.obolibrary.org/obo/GALLONT_1000048">
        <rdfs:subClassOf rdf:resource="http://purl.obolibrary.org/obo/NCBITaxon_240745"/>
        <dcterms:creator rdf:resource="https://orcid.org/0000-0002-2119-4663"/>
        <dcterms:date rdf:datatype="http://www.w3.org/2001/XMLSchema#dateTime">2024-03-26T17:44:08Z</dcterms:date>
        <rdfs:label xml:lang="en">Dasineura glandis</rdfs:label>
    </owl:Class>
    


    <!-- http://purl.obolibrary.org/obo/GALLONT_1000049 -->

    <owl:Class rdf:about="http://purl.obolibrary.org/obo/GALLONT_1000049">
        <rdfs:subClassOf rdf:resource="http://purl.obolibrary.org/obo/NCBITaxon_201413"/>
        <dcterms:creator rdf:resource="https://orcid.org/0000-0002-2119-4663"/>
        <dcterms:date rdf:datatype="http://www.w3.org/2001/XMLSchema#dateTime">2024-03-26T17:44:42Z</dcterms:date>
        <rdfs:label xml:lang="en">Lasioptera querciperda</rdfs:label>
    </owl:Class>
    


    <!-- http://purl.obolibrary.org/obo/GALLONT_1000050 -->

    <owl:Class rdf:about="http://purl.obolibrary.org/obo/GALLONT_1000050">
        <rdfs:subClassOf rdf:resource="http://purl.obolibrary.org/obo/NCBITaxon_1420675"/>
        <dcterms:creator rdf:resource="https://orcid.org/0000-0002-2119-4663"/>
        <dcterms:date rdf:datatype="http://www.w3.org/2001/XMLSchema#dateTime">2024-03-26T17:45:30Z</dcterms:date>
        <rdfs:label xml:lang="en">Macrodiplosis niveipila</rdfs:label>
    </owl:Class>
    


    <!-- http://purl.obolibrary.org/obo/GALLONT_1000051 -->

    <owl:Class rdf:about="http://purl.obolibrary.org/obo/GALLONT_1000051">
        <rdfs:subClassOf rdf:resource="http://purl.obolibrary.org/obo/NCBITaxon_38120"/>
        <dcterms:creator rdf:resource="https://orcid.org/0000-0002-2119-4663"/>
        <dcterms:date rdf:datatype="http://www.w3.org/2001/XMLSchema#dateTime">2024-03-26T17:47:30Z</dcterms:date>
        <rdfs:label xml:lang="en">Phylloxera querceti</rdfs:label>
    </owl:Class>
    


    <!-- http://purl.obolibrary.org/obo/GALLONT_1000053 -->

    <owl:Class rdf:about="http://purl.obolibrary.org/obo/GALLONT_1000053">
        <owl:equivalentClass>
            <owl:Class>
                <owl:intersectionOf rdf:parseType="Collection">
                    <rdf:Description rdf:about="http://purl.obolibrary.org/obo/GALLONT_0000025"/>
                    <owl:Restriction>
                        <owl:onProperty rdf:resource="http://purl.obolibrary.org/obo/GALLONT_0000059"/>
                        <owl:someValuesFrom rdf:resource="http://purl.obolibrary.org/obo/GALLONT_0000045"/>
                    </owl:Restriction>
                    <owl:Restriction>
                        <owl:onProperty rdf:resource="http://purl.obolibrary.org/obo/RO_0002453"/>
                        <owl:someValuesFrom rdf:resource="http://purl.obolibrary.org/obo/GALLONT_0000039"/>
                    </owl:Restriction>
                </owl:intersectionOf>
            </owl:Class>
        </owl:equivalentClass>
        <rdfs:subClassOf rdf:resource="http://purl.obolibrary.org/obo/GALLONT_0000025"/>
        <rdfs:subClassOf rdf:resource="http://purl.obolibrary.org/obo/OBI_0100026"/>
        <rdfs:subClassOf>
            <owl:Restriction>
                <owl:onProperty rdf:resource="http://purl.obolibrary.org/obo/GALLONT_0000059"/>
                <owl:someValuesFrom rdf:resource="http://purl.obolibrary.org/obo/GALLONT_0000045"/>
            </owl:Restriction>
        </rdfs:subClassOf>
        <rdfs:subClassOf>
            <owl:Restriction>
                <owl:onProperty rdf:resource="http://purl.obolibrary.org/obo/RO_0002453"/>
                <owl:someValuesFrom rdf:resource="http://purl.obolibrary.org/obo/GALLONT_0000039"/>
            </owl:Restriction>
        </rdfs:subClassOf>
        <dcterms:creator rdf:resource="https://orcid.org/0000-0002-2119-4663"/>
        <dcterms:date rdf:datatype="http://www.w3.org/2001/XMLSchema#dateTime">2024-03-27T01:45:02Z</dcterms:date>
        <rdfs:label xml:lang="en">hedgehog gall</rdfs:label>
    </owl:Class>
    


    <!-- http://purl.obolibrary.org/obo/GALLONT_1000054 -->

    <owl:Class rdf:about="http://purl.obolibrary.org/obo/GALLONT_1000054">
        <rdfs:subClassOf rdf:resource="http://purl.obolibrary.org/obo/CARO_0000048"/>
        <rdfs:subClassOf rdf:resource="http://purl.obolibrary.org/obo/GALLONT_0000047"/>
        <dcterms:creator rdf:resource="https://orcid.org/0000-0002-2119-4663"/>
        <dcterms:date rdf:datatype="http://www.w3.org/2001/XMLSchema#dateTime">2024-03-26T17:51:23Z</dcterms:date>
        <rdfs:label xml:lang="en">Acraspis gemula (sexgen)</rdfs:label>
    </owl:Class>
    


    <!-- http://purl.obolibrary.org/obo/GALLONT_1000055 -->

    <owl:Class rdf:about="http://purl.obolibrary.org/obo/GALLONT_1000055">
        <rdfs:subClassOf rdf:resource="http://purl.obolibrary.org/obo/CARO_0000048"/>
        <rdfs:subClassOf rdf:resource="http://purl.obolibrary.org/obo/NCBITaxon_2302816"/>
        <dcterms:creator rdf:resource="https://orcid.org/0000-0002-2119-4663"/>
        <dcterms:date rdf:datatype="http://www.w3.org/2001/XMLSchema#dateTime">2024-03-26T17:52:49Z</dcterms:date>
        <rdfs:label xml:lang="en">Acraspis pezomachoides (sexgen)</rdfs:label>
    </owl:Class>
    


    <!-- http://purl.obolibrary.org/obo/GALLONT_1000056 -->

    <owl:Class rdf:about="http://purl.obolibrary.org/obo/GALLONT_1000056">
        <rdfs:subClassOf rdf:resource="http://purl.obolibrary.org/obo/CARO_0000030"/>
        <rdfs:subClassOf rdf:resource="http://purl.obolibrary.org/obo/NCBITaxon_2302816"/>
        <dcterms:creator rdf:resource="https://orcid.org/0000-0002-2119-4663"/>
        <dcterms:date rdf:datatype="http://www.w3.org/2001/XMLSchema#dateTime">2024-03-26T17:53:10Z</dcterms:date>
        <rdfs:label xml:lang="en">Acraspis pezomachoides (agamic)</rdfs:label>
    </owl:Class>
    


    <!-- http://purl.obolibrary.org/obo/GALLONT_1000057 -->

    <owl:Class rdf:about="http://purl.obolibrary.org/obo/GALLONT_1000057">
        <rdfs:subClassOf rdf:resource="http://purl.obolibrary.org/obo/CARO_0000030"/>
        <rdfs:subClassOf rdf:resource="http://purl.obolibrary.org/obo/NCBITaxon_2761977"/>
        <dcterms:creator rdf:resource="https://orcid.org/0000-0002-2119-4663"/>
        <dcterms:date rdf:datatype="http://www.w3.org/2001/XMLSchema#dateTime">2024-03-26T17:54:45Z</dcterms:date>
        <rdfs:label xml:lang="en">Acraspis villosa (agamic)</rdfs:label>
    </owl:Class>
    


    <!-- http://purl.obolibrary.org/obo/GALLONT_1000058 -->

    <owl:Class rdf:about="http://purl.obolibrary.org/obo/GALLONT_1000058">
        <rdfs:subClassOf rdf:resource="http://purl.obolibrary.org/obo/CARO_0000048"/>
        <rdfs:subClassOf rdf:resource="http://purl.obolibrary.org/obo/NCBITaxon_2761977"/>
        <dcterms:creator rdf:resource="https://orcid.org/0000-0002-2119-4663"/>
        <dcterms:date rdf:datatype="http://www.w3.org/2001/XMLSchema#dateTime">2024-03-26T17:54:56Z</dcterms:date>
        <rdfs:label xml:lang="en">Acraspis villosa (sexgen)</rdfs:label>
    </owl:Class>
    


    <!-- http://purl.obolibrary.org/obo/GALLONT_1000061 -->

    <owl:Class rdf:about="http://purl.obolibrary.org/obo/GALLONT_1000061">
        <rdfs:subClassOf rdf:resource="http://purl.obolibrary.org/obo/NCBITaxon_75144"/>
        <rdfs:label>Feron</rdfs:label>
    </owl:Class>
    


    <!-- http://purl.obolibrary.org/obo/GALLONT_1000063 -->

    <owl:Class rdf:about="http://purl.obolibrary.org/obo/GALLONT_1000063">
        <rdfs:subClassOf rdf:resource="http://purl.obolibrary.org/obo/NCBITaxon_2828388"/>
        <dcterms:creator rdf:resource="https://orcid.org/0000-0002-2119-4663"/>
        <dcterms:date rdf:datatype="http://www.w3.org/2001/XMLSchema#dateTime">2024-03-26T18:04:35Z</dcterms:date>
        <rdfs:label xml:lang="en">Zopheroteras cuneatum</rdfs:label>
    </owl:Class>
    


    <!-- http://purl.obolibrary.org/obo/GALLONT_1000064 -->

    <owl:Class rdf:about="http://purl.obolibrary.org/obo/GALLONT_1000064">
        <rdfs:subClassOf rdf:resource="http://purl.obolibrary.org/obo/CARO_0000030"/>
        <rdfs:subClassOf rdf:resource="http://purl.obolibrary.org/obo/GALLONT_1000063"/>
        <dcterms:creator rdf:resource="https://orcid.org/0000-0002-2119-4663"/>
        <dcterms:date rdf:datatype="http://www.w3.org/2001/XMLSchema#dateTime">2024-03-26T18:05:07Z</dcterms:date>
        <rdfs:label xml:lang="en">Zopheroteras cuneatum (agamic)</rdfs:label>
    </owl:Class>
    


    <!-- http://purl.obolibrary.org/obo/GALLONT_1000065 -->

    <owl:Class rdf:about="http://purl.obolibrary.org/obo/GALLONT_1000065">
        <rdfs:subClassOf rdf:resource="http://purl.obolibrary.org/obo/NCBITaxon_207787"/>
        <dcterms:creator rdf:resource="https://orcid.org/0000-0002-2119-4663"/>
        <dcterms:date rdf:datatype="http://www.w3.org/2001/XMLSchema#dateTime">2024-03-26T18:06:16Z</dcterms:date>
        <rdfs:label xml:lang="en">Trigonaspis quercusforticorne</rdfs:label>
    </owl:Class>
    


    <!-- http://purl.obolibrary.org/obo/GALLONT_1000066 -->

    <owl:Class rdf:about="http://purl.obolibrary.org/obo/GALLONT_1000066">
        <rdfs:subClassOf rdf:resource="http://purl.obolibrary.org/obo/CARO_0000030"/>
        <rdfs:subClassOf rdf:resource="http://purl.obolibrary.org/obo/NCBITaxon_2302876"/>
        <dcterms:creator rdf:resource="https://orcid.org/0000-0002-2119-4663"/>
        <dcterms:date rdf:datatype="http://www.w3.org/2001/XMLSchema#dateTime">2024-03-26T18:06:44Z</dcterms:date>
        <rdfs:label xml:lang="en">Trigonaspis polita (agamic)</rdfs:label>
    </owl:Class>
    


    <!-- http://purl.obolibrary.org/obo/GALLONT_1000067 -->

    <owl:Class rdf:about="http://purl.obolibrary.org/obo/GALLONT_1000067">
        <rdfs:subClassOf rdf:resource="http://purl.obolibrary.org/obo/CARO_0000030"/>
        <rdfs:subClassOf rdf:resource="http://purl.obolibrary.org/obo/GALLONT_1000065"/>
        <dcterms:creator rdf:resource="https://orcid.org/0000-0002-2119-4663"/>
        <dcterms:date rdf:datatype="http://www.w3.org/2001/XMLSchema#dateTime">2024-03-26T18:07:07Z</dcterms:date>
        <rdfs:label xml:lang="en">Trigonaspis quercusforticorne (agamic)</rdfs:label>
    </owl:Class>
    


    <!-- http://purl.obolibrary.org/obo/GALLONT_1000068 -->

    <owl:Class rdf:about="http://purl.obolibrary.org/obo/GALLONT_1000068">
        <rdfs:subClassOf rdf:resource="http://purl.obolibrary.org/obo/CARO_0000030"/>
        <rdfs:subClassOf rdf:resource="http://purl.obolibrary.org/obo/NCBITaxon_2911677"/>
        <dcterms:creator rdf:resource="https://orcid.org/0000-0002-2119-4663"/>
        <dcterms:date rdf:datatype="http://www.w3.org/2001/XMLSchema#dateTime">2024-03-26T18:08:23Z</dcterms:date>
        <rdfs:label xml:lang="en">Sphaeroteras carolina (agamic)</rdfs:label>
    </owl:Class>
    


    <!-- http://purl.obolibrary.org/obo/GALLONT_1000069 -->

    <owl:Class rdf:about="http://purl.obolibrary.org/obo/GALLONT_1000069">
        <rdfs:subClassOf rdf:resource="http://purl.obolibrary.org/obo/CARO_0000048"/>
        <rdfs:subClassOf rdf:resource="http://purl.obolibrary.org/obo/NCBITaxon_2911677"/>
        <dcterms:creator rdf:resource="https://orcid.org/0000-0002-2119-4663"/>
        <dcterms:date rdf:datatype="http://www.w3.org/2001/XMLSchema#dateTime">2024-03-26T18:08:44Z</dcterms:date>
        <rdfs:label xml:lang="en">Sphaeroteras carolina (sexgen)</rdfs:label>
    </owl:Class>
    


    <!-- http://purl.obolibrary.org/obo/GALLONT_1000070 -->

    <owl:Class rdf:about="http://purl.obolibrary.org/obo/GALLONT_1000070">
        <rdfs:subClassOf rdf:resource="http://purl.obolibrary.org/obo/CARO_0000030"/>
        <rdfs:subClassOf rdf:resource="http://purl.obolibrary.org/obo/NCBITaxon_2714083"/>
        <dcterms:creator rdf:resource="https://orcid.org/0000-0002-2119-4663"/>
        <dcterms:date rdf:datatype="http://www.w3.org/2001/XMLSchema#dateTime">2024-03-26T18:09:46Z</dcterms:date>
        <rdfs:label xml:lang="en">Phylloteras poculum (agamic)</rdfs:label>
    </owl:Class>
    


    <!-- http://purl.obolibrary.org/obo/GALLONT_1000071 -->

    <owl:Class rdf:about="http://purl.obolibrary.org/obo/GALLONT_1000071">
        <rdfs:subClassOf rdf:resource="http://purl.obolibrary.org/obo/CARO_0000048"/>
        <rdfs:subClassOf rdf:resource="http://purl.obolibrary.org/obo/NCBITaxon_2714083"/>
        <dcterms:creator rdf:resource="https://orcid.org/0000-0002-2119-4663"/>
        <dcterms:date rdf:datatype="http://www.w3.org/2001/XMLSchema#dateTime">2024-03-26T18:10:24Z</dcterms:date>
        <rdfs:label xml:lang="en">Phylloteras poculum (sexgen)</rdfs:label>
    </owl:Class>
    


    <!-- http://purl.obolibrary.org/obo/GALLONT_1000072 -->

    <owl:Class rdf:about="http://purl.obolibrary.org/obo/GALLONT_1000072">
        <rdfs:subClassOf rdf:resource="http://purl.obolibrary.org/obo/CARO_0000030"/>
        <rdfs:subClassOf rdf:resource="http://purl.obolibrary.org/obo/NCBITaxon_2873703"/>
        <dcterms:creator rdf:resource="https://orcid.org/0000-0002-2119-4663"/>
        <dcterms:date rdf:datatype="http://www.w3.org/2001/XMLSchema#dateTime">2024-03-26T18:11:24Z</dcterms:date>
        <rdfs:label xml:lang="en">Phylloteras rubinum (agamic)</rdfs:label>
    </owl:Class>
    


    <!-- http://purl.obolibrary.org/obo/GALLONT_1000073 -->

    <owl:Class rdf:about="http://purl.obolibrary.org/obo/GALLONT_1000073">
        <rdfs:subClassOf rdf:resource="http://purl.obolibrary.org/obo/NCBITaxon_2302842"/>
        <dcterms:creator rdf:resource="https://orcid.org/0000-0002-2119-4663"/>
        <dcterms:date rdf:datatype="http://www.w3.org/2001/XMLSchema#dateTime">2024-03-26T18:11:53Z</dcterms:date>
        <rdfs:label xml:lang="en">Phylloteras sigma</rdfs:label>
    </owl:Class>
    


    <!-- http://purl.obolibrary.org/obo/GALLONT_1000074 -->

    <owl:Class rdf:about="http://purl.obolibrary.org/obo/GALLONT_1000074">
        <rdfs:subClassOf rdf:resource="http://purl.obolibrary.org/obo/CARO_0000030"/>
        <rdfs:subClassOf rdf:resource="http://purl.obolibrary.org/obo/GALLONT_1000073"/>
        <dcterms:creator rdf:resource="https://orcid.org/0000-0002-2119-4663"/>
        <dcterms:date rdf:datatype="http://www.w3.org/2001/XMLSchema#dateTime">2024-03-26T18:12:09Z</dcterms:date>
        <rdfs:label xml:lang="en">Phylloteras sigma (agamic)</rdfs:label>
    </owl:Class>
    


    <!-- http://purl.obolibrary.org/obo/GALLONT_1000075 -->

    <owl:Class rdf:about="http://purl.obolibrary.org/obo/GALLONT_1000075">
        <rdfs:subClassOf rdf:resource="http://purl.obolibrary.org/obo/CARO_0000048"/>
        <rdfs:subClassOf rdf:resource="http://purl.obolibrary.org/obo/NCBITaxon_2714088"/>
        <dcterms:creator rdf:resource="https://orcid.org/0000-0002-2119-4663"/>
        <dcterms:date rdf:datatype="http://www.w3.org/2001/XMLSchema#dateTime">2024-03-26T18:13:19Z</dcterms:date>
        <rdfs:label xml:lang="en">Philonix nigra (sexgen)</rdfs:label>
    </owl:Class>
    


    <!-- http://purl.obolibrary.org/obo/GALLONT_1000076 -->

    <owl:Class rdf:about="http://purl.obolibrary.org/obo/GALLONT_1000076">
        <rdfs:subClassOf rdf:resource="http://purl.obolibrary.org/obo/CARO_0000030"/>
        <rdfs:subClassOf rdf:resource="http://purl.obolibrary.org/obo/NCBITaxon_2714088"/>
        <dcterms:creator rdf:resource="https://orcid.org/0000-0002-2119-4663"/>
        <dcterms:date rdf:datatype="http://www.w3.org/2001/XMLSchema#dateTime">2024-03-26T18:13:35Z</dcterms:date>
        <rdfs:label xml:lang="en">Philonix nigra (agamic)</rdfs:label>
    </owl:Class>
    


    <!-- http://purl.obolibrary.org/obo/GALLONT_1000077 -->

    <owl:Class rdf:about="http://purl.obolibrary.org/obo/GALLONT_1000077">
        <rdfs:subClassOf rdf:resource="http://purl.obolibrary.org/obo/NCBITaxon_85109"/>
        <dcterms:creator rdf:resource="https://orcid.org/0000-0002-2119-4663"/>
        <dcterms:date rdf:datatype="http://www.w3.org/2001/XMLSchema#dateTime">2024-03-26T18:14:40Z</dcterms:date>
        <rdfs:label xml:lang="en">Neuroterus bassettii</rdfs:label>
    </owl:Class>
    


    <!-- http://purl.obolibrary.org/obo/GALLONT_1000078 -->

    <owl:Class rdf:about="http://purl.obolibrary.org/obo/GALLONT_1000078">
        <rdfs:subClassOf rdf:resource="http://purl.obolibrary.org/obo/NCBITaxon_85109"/>
        <dcterms:creator rdf:resource="https://orcid.org/0000-0002-2119-4663"/>
        <dcterms:date rdf:datatype="http://www.w3.org/2001/XMLSchema#dateTime">2024-03-26T18:14:59Z</dcterms:date>
        <rdfs:label xml:lang="en">Neuroterus clarkeae</rdfs:label>
    </owl:Class>
    


    <!-- http://purl.obolibrary.org/obo/GALLONT_1000079 -->

    <owl:Class rdf:about="http://purl.obolibrary.org/obo/GALLONT_1000079">
        <rdfs:subClassOf rdf:resource="http://purl.obolibrary.org/obo/NCBITaxon_85109"/>
        <dcterms:creator rdf:resource="https://orcid.org/0000-0002-2119-4663"/>
        <dcterms:date rdf:datatype="http://www.w3.org/2001/XMLSchema#dateTime">2024-03-26T18:15:17Z</dcterms:date>
        <rdfs:label xml:lang="en">Neuroterus escharensis</rdfs:label>
    </owl:Class>
    


    <!-- http://purl.obolibrary.org/obo/GALLONT_1000080 -->

    <owl:Class rdf:about="http://purl.obolibrary.org/obo/GALLONT_1000080">
        <rdfs:subClassOf rdf:resource="http://purl.obolibrary.org/obo/NCBITaxon_85109"/>
        <dcterms:creator rdf:resource="https://orcid.org/0000-0002-2119-4663"/>
        <dcterms:date rdf:datatype="http://www.w3.org/2001/XMLSchema#dateTime">2024-03-26T18:15:34Z</dcterms:date>
        <rdfs:label xml:lang="en">Neuroterus minutus</rdfs:label>
    </owl:Class>
    


    <!-- http://purl.obolibrary.org/obo/GALLONT_1000081 -->

    <owl:Class rdf:about="http://purl.obolibrary.org/obo/GALLONT_1000081">
        <rdfs:subClassOf rdf:resource="http://purl.obolibrary.org/obo/NCBITaxon_85109"/>
        <dcterms:creator rdf:resource="https://orcid.org/0000-0002-2119-4663"/>
        <dcterms:date rdf:datatype="http://www.w3.org/2001/XMLSchema#dateTime">2024-03-26T18:16:18Z</dcterms:date>
        <rdfs:comment>synonym of Neuroterus niger according to NCBI taxonomy; see https://www.ncbi.nlm.nih.gov/Taxonomy/Browser/wwwtax.cgi?mode=Info&amp;id=2911676</rdfs:comment>
        <rdfs:label xml:lang="en">Neuroterus perminimus</rdfs:label>
    </owl:Class>
    


    <!-- http://purl.obolibrary.org/obo/GALLONT_1000082 -->

    <owl:Class rdf:about="http://purl.obolibrary.org/obo/GALLONT_1000082">
        <rdfs:subClassOf rdf:resource="http://purl.obolibrary.org/obo/CARO_0000030"/>
        <rdfs:subClassOf rdf:resource="http://purl.obolibrary.org/obo/NCBITaxon_3022664"/>
        <dcterms:creator rdf:resource="https://orcid.org/0000-0002-2119-4663"/>
        <dcterms:date rdf:datatype="http://www.w3.org/2001/XMLSchema#dateTime">2024-03-26T18:18:43Z</dcterms:date>
        <rdfs:label xml:lang="en">Neuroterus quercusbatatus (agamic)</rdfs:label>
    </owl:Class>
    


    <!-- http://purl.obolibrary.org/obo/GALLONT_1000083 -->

    <owl:Class rdf:about="http://purl.obolibrary.org/obo/GALLONT_1000083">
        <rdfs:subClassOf rdf:resource="http://purl.obolibrary.org/obo/CARO_0000048"/>
        <rdfs:subClassOf rdf:resource="http://purl.obolibrary.org/obo/NCBITaxon_3022664"/>
        <dcterms:creator rdf:resource="https://orcid.org/0000-0002-2119-4663"/>
        <dcterms:date rdf:datatype="http://www.w3.org/2001/XMLSchema#dateTime">2024-03-26T18:18:59Z</dcterms:date>
        <rdfs:label xml:lang="en">Neuroterus quercusbatatus (sexgen)</rdfs:label>
    </owl:Class>
    


    <!-- http://purl.obolibrary.org/obo/GALLONT_1000084 -->

    <owl:Class rdf:about="http://purl.obolibrary.org/obo/GALLONT_1000084">
        <rdfs:subClassOf rdf:resource="http://purl.obolibrary.org/obo/NCBITaxon_85109"/>
        <dcterms:creator rdf:resource="https://orcid.org/0000-0002-2119-4663"/>
        <dcterms:date rdf:datatype="http://www.w3.org/2001/XMLSchema#dateTime">2024-03-26T18:20:25Z</dcterms:date>
        <rdfs:label xml:lang="en">Neuroterus tantulus</rdfs:label>
    </owl:Class>
    


    <!-- http://purl.obolibrary.org/obo/GALLONT_1000085 -->

    <owl:Class rdf:about="http://purl.obolibrary.org/obo/GALLONT_1000085">
        <rdfs:subClassOf rdf:resource="http://purl.obolibrary.org/obo/CARO_0000030"/>
        <rdfs:subClassOf rdf:resource="http://purl.obolibrary.org/obo/GALLONT_1000084"/>
        <dcterms:creator rdf:resource="https://orcid.org/0000-0002-2119-4663"/>
        <dcterms:date rdf:datatype="http://www.w3.org/2001/XMLSchema#dateTime">2024-03-26T18:20:34Z</dcterms:date>
        <rdfs:label xml:lang="en">Neuroterus tantulus (agamic)</rdfs:label>
    </owl:Class>
    


    <!-- http://purl.obolibrary.org/obo/GALLONT_1000086 -->

    <owl:Class rdf:about="http://purl.obolibrary.org/obo/GALLONT_1000086">
        <rdfs:subClassOf rdf:resource="http://purl.obolibrary.org/obo/NCBITaxon_85109"/>
        <dcterms:creator rdf:resource="https://orcid.org/0000-0002-2119-4663"/>
        <dcterms:date rdf:datatype="http://www.w3.org/2001/XMLSchema#dateTime">2024-03-26T18:20:50Z</dcterms:date>
        <rdfs:label xml:lang="en">Neuroterus umbilicatus</rdfs:label>
    </owl:Class>
    


    <!-- http://purl.obolibrary.org/obo/GALLONT_1000087 -->

    <owl:Class rdf:about="http://purl.obolibrary.org/obo/GALLONT_1000087">
        <rdfs:subClassOf rdf:resource="http://purl.obolibrary.org/obo/CARO_0000048"/>
        <rdfs:subClassOf rdf:resource="http://purl.obolibrary.org/obo/NCBITaxon_2510129"/>
        <dcterms:creator rdf:resource="https://orcid.org/0000-0002-2119-4663"/>
        <dcterms:date rdf:datatype="http://www.w3.org/2001/XMLSchema#dateTime">2024-03-26T18:21:45Z</dcterms:date>
        <rdfs:label xml:lang="en">Neuroterus vesicula (sexgen)</rdfs:label>
    </owl:Class>
    


    <!-- http://purl.obolibrary.org/obo/GALLONT_1000088 -->

    <owl:Class rdf:about="http://purl.obolibrary.org/obo/GALLONT_1000088">
        <rdfs:subClassOf rdf:resource="http://purl.obolibrary.org/obo/CARO_0000030"/>
        <rdfs:subClassOf rdf:resource="http://purl.obolibrary.org/obo/GALLONT_1000086"/>
        <dcterms:creator rdf:resource="https://orcid.org/0000-0002-2119-4663"/>
        <dcterms:date rdf:datatype="http://www.w3.org/2001/XMLSchema#dateTime">2024-03-26T18:22:10Z</dcterms:date>
        <rdfs:label xml:lang="en">Neuroterus umbilicatus (agamic)</rdfs:label>
    </owl:Class>
    


    <!-- http://purl.obolibrary.org/obo/GALLONT_1000089 -->

    <owl:Class rdf:about="http://purl.obolibrary.org/obo/GALLONT_1000089">
        <rdfs:subClassOf rdf:resource="http://purl.obolibrary.org/obo/CARO_0000030"/>
        <rdfs:subClassOf rdf:resource="http://purl.obolibrary.org/obo/NCBITaxon_2714085"/>
        <dcterms:creator rdf:resource="https://orcid.org/0000-0002-2119-4663"/>
        <dcterms:date rdf:datatype="http://www.w3.org/2001/XMLSchema#dateTime">2024-03-26T18:23:18Z</dcterms:date>
        <rdfs:label xml:lang="en">Neuroterus quercusverrucarum (agamic)</rdfs:label>
    </owl:Class>
    


    <!-- http://purl.obolibrary.org/obo/GALLONT_1000090 -->

    <owl:Class rdf:about="http://purl.obolibrary.org/obo/GALLONT_1000090">
        <rdfs:subClassOf rdf:resource="http://purl.obolibrary.org/obo/CARO_0000048"/>
        <rdfs:subClassOf rdf:resource="http://purl.obolibrary.org/obo/NCBITaxon_2822341"/>
        <dcterms:creator rdf:resource="https://orcid.org/0000-0002-2119-4663"/>
        <dcterms:date rdf:datatype="http://www.w3.org/2001/XMLSchema#dateTime">2024-03-26T18:23:53Z</dcterms:date>
        <rdfs:label xml:lang="en">Neuroterus quercusirregularis (sexgen)</rdfs:label>
    </owl:Class>
    


    <!-- http://purl.obolibrary.org/obo/GALLONT_1000091 -->

    <owl:Class rdf:about="http://purl.obolibrary.org/obo/GALLONT_1000091">
        <rdfs:subClassOf rdf:resource="http://purl.obolibrary.org/obo/CARO_0000030"/>
        <rdfs:subClassOf rdf:resource="http://purl.obolibrary.org/obo/GALLONT_1000081"/>
        <dcterms:creator rdf:resource="https://orcid.org/0000-0002-2119-4663"/>
        <dcterms:date rdf:datatype="http://www.w3.org/2001/XMLSchema#dateTime">2024-03-26T18:24:46Z</dcterms:date>
        <rdfs:label xml:lang="en">Neuroterus perminimus (agamic)</rdfs:label>
    </owl:Class>
    


    <!-- http://purl.obolibrary.org/obo/GALLONT_1000092 -->

    <owl:Class rdf:about="http://purl.obolibrary.org/obo/GALLONT_1000092">
        <rdfs:subClassOf rdf:resource="http://purl.obolibrary.org/obo/CARO_0000048"/>
        <rdfs:subClassOf rdf:resource="http://purl.obolibrary.org/obo/GALLONT_1000081"/>
        <dcterms:creator rdf:resource="https://orcid.org/0000-0002-2119-4663"/>
        <dcterms:date rdf:datatype="http://www.w3.org/2001/XMLSchema#dateTime">2024-03-26T18:25:00Z</dcterms:date>
        <rdfs:label xml:lang="en">Neuroterus perminimus (sexgen)</rdfs:label>
    </owl:Class>
    


    <!-- http://purl.obolibrary.org/obo/GALLONT_1000093 -->

    <owl:Class rdf:about="http://purl.obolibrary.org/obo/GALLONT_1000093">
        <rdfs:subClassOf rdf:resource="http://purl.obolibrary.org/obo/CARO_0000030"/>
        <rdfs:subClassOf rdf:resource="http://purl.obolibrary.org/obo/NCBITaxon_2911676"/>
        <dcterms:creator rdf:resource="https://orcid.org/0000-0002-2119-4663"/>
        <dcterms:date rdf:datatype="http://www.w3.org/2001/XMLSchema#dateTime">2024-03-26T18:25:35Z</dcterms:date>
        <rdfs:label xml:lang="en">Neuroterus niger (agamic)</rdfs:label>
    </owl:Class>
    


    <!-- http://purl.obolibrary.org/obo/GALLONT_1000094 -->

    <owl:Class rdf:about="http://purl.obolibrary.org/obo/GALLONT_1000094">
        <rdfs:subClassOf rdf:resource="http://purl.obolibrary.org/obo/CARO_0000048"/>
        <rdfs:subClassOf rdf:resource="http://purl.obolibrary.org/obo/GALLONT_1000080"/>
        <dcterms:creator rdf:resource="https://orcid.org/0000-0002-2119-4663"/>
        <dcterms:date rdf:datatype="http://www.w3.org/2001/XMLSchema#dateTime">2024-03-26T18:26:08Z</dcterms:date>
        <rdfs:label xml:lang="en">Neuroterus minutus (sexgen)</rdfs:label>
    </owl:Class>
    


    <!-- http://purl.obolibrary.org/obo/GALLONT_1000095 -->

    <owl:Class rdf:about="http://purl.obolibrary.org/obo/GALLONT_1000095">
        <rdfs:subClassOf rdf:resource="http://purl.obolibrary.org/obo/CARO_0000030"/>
        <rdfs:subClassOf rdf:resource="http://purl.obolibrary.org/obo/GALLONT_1000079"/>
        <dcterms:creator rdf:resource="https://orcid.org/0000-0002-2119-4663"/>
        <dcterms:date rdf:datatype="http://www.w3.org/2001/XMLSchema#dateTime">2024-03-26T18:26:44Z</dcterms:date>
        <rdfs:label xml:lang="en">Neuroterus escharensis (agamic)</rdfs:label>
    </owl:Class>
    


    <!-- http://purl.obolibrary.org/obo/GALLONT_1000096 -->

    <owl:Class rdf:about="http://purl.obolibrary.org/obo/GALLONT_1000096">
        <rdfs:subClassOf rdf:resource="http://purl.obolibrary.org/obo/CARO_0000048"/>
        <rdfs:subClassOf rdf:resource="http://purl.obolibrary.org/obo/GALLONT_1000078"/>
        <dcterms:creator rdf:resource="https://orcid.org/0000-0002-2119-4663"/>
        <dcterms:date rdf:datatype="http://www.w3.org/2001/XMLSchema#dateTime">2024-03-26T18:27:28Z</dcterms:date>
        <rdfs:label xml:lang="en">Neuroterus clarkeae (sexgen)</rdfs:label>
    </owl:Class>
    


    <!-- http://purl.obolibrary.org/obo/GALLONT_1000097 -->

    <owl:Class rdf:about="http://purl.obolibrary.org/obo/GALLONT_1000097">
        <rdfs:subClassOf rdf:resource="http://purl.obolibrary.org/obo/CARO_0000048"/>
        <rdfs:subClassOf rdf:resource="http://purl.obolibrary.org/obo/GALLONT_1000077"/>
        <dcterms:creator rdf:resource="https://orcid.org/0000-0002-2119-4663"/>
        <dcterms:date rdf:datatype="http://www.w3.org/2001/XMLSchema#dateTime">2024-03-26T18:28:03Z</dcterms:date>
        <rdfs:label xml:lang="en">Neuroterus bassettii (sexgen)</rdfs:label>
    </owl:Class>
    


    <!-- http://purl.obolibrary.org/obo/GALLONT_1000098 -->

    <owl:Class rdf:about="http://purl.obolibrary.org/obo/GALLONT_1000098">
        <rdfs:subClassOf rdf:resource="http://purl.obolibrary.org/obo/CARO_0000048"/>
        <rdfs:subClassOf rdf:resource="http://purl.obolibrary.org/obo/NCBITaxon_3022662"/>
        <dcterms:creator rdf:resource="https://orcid.org/0000-0002-2119-4663"/>
        <dcterms:date rdf:datatype="http://www.w3.org/2001/XMLSchema#dateTime">2024-03-26T18:31:29Z</dcterms:date>
        <rdfs:label xml:lang="en">Loxaulus quercusmammula (sexgen)</rdfs:label>
    </owl:Class>
    


    <!-- http://purl.obolibrary.org/obo/GALLONT_1000099 -->

    <owl:Class rdf:about="http://purl.obolibrary.org/obo/GALLONT_1000099">
        <rdfs:subClassOf rdf:resource="http://purl.obolibrary.org/obo/NCBITaxon_2716790"/>
        <dcterms:creator rdf:resource="https://orcid.org/0000-0002-2119-4663"/>
        <dcterms:date rdf:datatype="http://www.w3.org/2001/XMLSchema#dateTime">2024-03-26T18:31:52Z</dcterms:date>
        <rdfs:label xml:lang="en">Loxaulus illinoisensis</rdfs:label>
    </owl:Class>
    


    <!-- http://purl.obolibrary.org/obo/GALLONT_1000100 -->

    <owl:Class rdf:about="http://purl.obolibrary.org/obo/GALLONT_1000100">
        <rdfs:subClassOf rdf:resource="http://purl.obolibrary.org/obo/CARO_0000030"/>
        <rdfs:subClassOf rdf:resource="http://purl.obolibrary.org/obo/GALLONT_1000099"/>
        <dcterms:creator rdf:resource="https://orcid.org/0000-0002-2119-4663"/>
        <dcterms:date rdf:datatype="http://www.w3.org/2001/XMLSchema#dateTime">2024-03-26T18:32:01Z</dcterms:date>
        <rdfs:label xml:lang="en">Loxaulus illinoisensis (agamic)</rdfs:label>
    </owl:Class>
    


    <!-- http://purl.obolibrary.org/obo/GALLONT_1000101 -->

    <owl:Class rdf:about="http://purl.obolibrary.org/obo/GALLONT_1000101">
        <rdfs:subClassOf rdf:resource="http://purl.obolibrary.org/obo/NCBITaxon_2761999"/>
        <dcterms:creator rdf:resource="https://orcid.org/0000-0002-2119-4663"/>
        <dcterms:date rdf:datatype="http://www.w3.org/2001/XMLSchema#dateTime">2024-03-26T18:32:57Z</dcterms:date>
        <rdfs:label xml:lang="en">Holocynips maxima</rdfs:label>
    </owl:Class>
    


    <!-- http://purl.obolibrary.org/obo/GALLONT_1000102 -->

    <owl:Class rdf:about="http://purl.obolibrary.org/obo/GALLONT_1000102">
        <rdfs:subClassOf rdf:resource="http://purl.obolibrary.org/obo/CARO_0000030"/>
        <rdfs:subClassOf rdf:resource="http://purl.obolibrary.org/obo/GALLONT_1000101"/>
        <dcterms:creator rdf:resource="https://orcid.org/0000-0002-2119-4663"/>
        <dcterms:date rdf:datatype="http://www.w3.org/2001/XMLSchema#dateTime">2024-03-26T18:33:18Z</dcterms:date>
        <rdfs:label xml:lang="en">Holocynips maxima (agamic)</rdfs:label>
    </owl:Class>
    


    <!-- http://purl.obolibrary.org/obo/GALLONT_1000103 -->

    <owl:Class rdf:about="http://purl.obolibrary.org/obo/GALLONT_1000103">
        <rdfs:subClassOf rdf:resource="http://purl.obolibrary.org/obo/CARO_0000030"/>
        <rdfs:subClassOf rdf:resource="http://purl.obolibrary.org/obo/NCBITaxon_3037601"/>
        <dcterms:creator rdf:resource="https://orcid.org/0000-0002-2119-4663"/>
        <dcterms:date rdf:datatype="http://www.w3.org/2001/XMLSchema#dateTime">2024-03-26T18:33:39Z</dcterms:date>
        <rdfs:label xml:lang="en">Holocynips badia (agamic)</rdfs:label>
    </owl:Class>
    


    <!-- http://purl.obolibrary.org/obo/GALLONT_1000104 -->

    <owl:Class rdf:about="http://purl.obolibrary.org/obo/GALLONT_1000104">
        <rdfs:subClassOf rdf:resource="http://purl.obolibrary.org/obo/GALLONT_1000061"/>
        <dcterms:creator rdf:resource="https://orcid.org/0000-0002-2119-4663"/>
        <dcterms:date rdf:datatype="http://www.w3.org/2001/XMLSchema#dateTime">2024-03-26T18:34:16Z</dcterms:date>
        <rdfs:label xml:lang="en">Feron apiarium</rdfs:label>
    </owl:Class>
    


    <!-- http://purl.obolibrary.org/obo/GALLONT_1000105 -->

    <owl:Class rdf:about="http://purl.obolibrary.org/obo/GALLONT_1000105">
        <rdfs:subClassOf rdf:resource="http://purl.obolibrary.org/obo/GALLONT_1000061"/>
        <dcterms:creator rdf:resource="https://orcid.org/0000-0002-2119-4663"/>
        <dcterms:date rdf:datatype="http://www.w3.org/2001/XMLSchema#dateTime">2024-03-26T18:34:36Z</dcterms:date>
        <rdfs:label xml:lang="en">Feron clarkei</rdfs:label>
    </owl:Class>
    


    <!-- http://purl.obolibrary.org/obo/GALLONT_1000106 -->

    <owl:Class rdf:about="http://purl.obolibrary.org/obo/GALLONT_1000106">
        <rdfs:subClassOf rdf:resource="http://purl.obolibrary.org/obo/GALLONT_1000061"/>
        <dcterms:creator rdf:resource="https://orcid.org/0000-0002-2119-4663"/>
        <dcterms:date rdf:datatype="http://www.w3.org/2001/XMLSchema#dateTime">2024-03-26T18:34:52Z</dcterms:date>
        <rdfs:label xml:lang="en">Feron comata</rdfs:label>
    </owl:Class>
    


    <!-- http://purl.obolibrary.org/obo/GALLONT_1000107 -->

    <owl:Class rdf:about="http://purl.obolibrary.org/obo/GALLONT_1000107">
        <rdfs:subClassOf rdf:resource="http://purl.obolibrary.org/obo/CARO_0000048"/>
        <rdfs:subClassOf rdf:resource="http://purl.obolibrary.org/obo/GALLONT_1000106"/>
        <dcterms:creator rdf:resource="https://orcid.org/0000-0002-2119-4663"/>
        <dcterms:date rdf:datatype="http://www.w3.org/2001/XMLSchema#dateTime">2024-03-26T18:35:12Z</dcterms:date>
        <rdfs:label xml:lang="en">Feron comata (sexgen)</rdfs:label>
    </owl:Class>
    


    <!-- http://purl.obolibrary.org/obo/GALLONT_1000108 -->

    <owl:Class rdf:about="http://purl.obolibrary.org/obo/GALLONT_1000108">
        <rdfs:subClassOf rdf:resource="http://purl.obolibrary.org/obo/CARO_0000048"/>
        <rdfs:subClassOf rdf:resource="http://purl.obolibrary.org/obo/GALLONT_1000105"/>
        <dcterms:creator rdf:resource="https://orcid.org/0000-0002-2119-4663"/>
        <dcterms:date rdf:datatype="http://www.w3.org/2001/XMLSchema#dateTime">2024-03-26T18:35:33Z</dcterms:date>
        <rdfs:label xml:lang="en">Feron clarkei (sexgen)</rdfs:label>
    </owl:Class>
    


    <!-- http://purl.obolibrary.org/obo/GALLONT_1000109 -->

    <owl:Class rdf:about="http://purl.obolibrary.org/obo/GALLONT_1000109">
        <rdfs:subClassOf rdf:resource="http://purl.obolibrary.org/obo/CARO_0000030"/>
        <rdfs:subClassOf rdf:resource="http://purl.obolibrary.org/obo/GALLONT_1000104"/>
        <dcterms:creator rdf:resource="https://orcid.org/0000-0002-2119-4663"/>
        <dcterms:date rdf:datatype="http://www.w3.org/2001/XMLSchema#dateTime">2024-03-26T18:35:57Z</dcterms:date>
        <rdfs:label xml:lang="en">Feron apiarium (agamic)</rdfs:label>
    </owl:Class>
    


    <!-- http://purl.obolibrary.org/obo/GALLONT_1000110 -->

    <owl:Class rdf:about="http://purl.obolibrary.org/obo/GALLONT_1000110">
        <rdfs:subClassOf rdf:resource="http://purl.obolibrary.org/obo/CARO_0000048"/>
        <rdfs:subClassOf rdf:resource="http://purl.obolibrary.org/obo/NCBITaxon_2950621"/>
        <dcterms:creator rdf:resource="https://orcid.org/0000-0002-2119-4663"/>
        <dcterms:date rdf:datatype="http://www.w3.org/2001/XMLSchema#dateTime">2024-03-26T18:38:17Z</dcterms:date>
        <rdfs:label xml:lang="en">Druon quercusflocci (sexgen)</rdfs:label>
    </owl:Class>
    


    <!-- http://purl.obolibrary.org/obo/GALLONT_1000111 -->

    <owl:Class rdf:about="http://purl.obolibrary.org/obo/GALLONT_1000111">
        <rdfs:subClassOf rdf:resource="http://purl.obolibrary.org/obo/CARO_0000030"/>
        <rdfs:subClassOf rdf:resource="http://purl.obolibrary.org/obo/NCBITaxon_2950621"/>
        <dcterms:creator rdf:resource="https://orcid.org/0000-0002-2119-4663"/>
        <dcterms:date rdf:datatype="http://www.w3.org/2001/XMLSchema#dateTime">2024-03-26T18:38:36Z</dcterms:date>
        <rdfs:label xml:lang="en">Druon quercusflocci (agamic)</rdfs:label>
    </owl:Class>
    


    <!-- http://purl.obolibrary.org/obo/GALLONT_1000112 -->

    <owl:Class rdf:about="http://purl.obolibrary.org/obo/GALLONT_1000112">
        <rdfs:subClassOf rdf:resource="http://purl.obolibrary.org/obo/NCBITaxon_1389465"/>
        <dcterms:creator rdf:resource="https://orcid.org/0000-0002-2119-4663"/>
        <dcterms:date rdf:datatype="http://www.w3.org/2001/XMLSchema#dateTime">2024-03-26T18:39:37Z</dcterms:date>
        <rdfs:label xml:lang="en">Disholcaspis terrestris</rdfs:label>
    </owl:Class>
    


    <!-- http://purl.obolibrary.org/obo/GALLONT_1000113 -->

    <owl:Class rdf:about="http://purl.obolibrary.org/obo/GALLONT_1000113">
        <rdfs:subClassOf rdf:resource="http://purl.obolibrary.org/obo/CARO_0000030"/>
        <rdfs:subClassOf rdf:resource="http://purl.obolibrary.org/obo/GALLONT_1000112"/>
        <dcterms:creator rdf:resource="https://orcid.org/0000-0002-2119-4663"/>
        <dcterms:date rdf:datatype="http://www.w3.org/2001/XMLSchema#dateTime">2024-03-26T18:39:52Z</dcterms:date>
        <rdfs:label xml:lang="en">Disholcaspis terrestris (agamic)</rdfs:label>
    </owl:Class>
    


    <!-- http://purl.obolibrary.org/obo/GALLONT_1000114 -->

    <owl:Class rdf:about="http://purl.obolibrary.org/obo/GALLONT_1000114">
        <rdfs:subClassOf rdf:resource="http://purl.obolibrary.org/obo/CARO_0000030"/>
        <rdfs:subClassOf rdf:resource="http://purl.obolibrary.org/obo/NCBITaxon_1934075"/>
        <dcterms:creator rdf:resource="https://orcid.org/0000-0002-2119-4663"/>
        <dcterms:date rdf:datatype="http://www.w3.org/2001/XMLSchema#dateTime">2024-03-26T18:40:45Z</dcterms:date>
        <rdfs:label xml:lang="en">Disholcaspis spongiosa (agamic)</rdfs:label>
    </owl:Class>
    


    <!-- http://purl.obolibrary.org/obo/GALLONT_1000115 -->

    <owl:Class rdf:about="http://purl.obolibrary.org/obo/GALLONT_1000115">
        <rdfs:subClassOf rdf:resource="http://purl.obolibrary.org/obo/NCBITaxon_1389465"/>
        <dcterms:creator rdf:resource="https://orcid.org/0000-0002-2119-4663"/>
        <dcterms:date rdf:datatype="http://www.w3.org/2001/XMLSchema#dateTime">2024-03-26T18:41:34Z</dcterms:date>
        <rdfs:label xml:lang="en">Disholcaspis globosa</rdfs:label>
    </owl:Class>
    


    <!-- http://purl.obolibrary.org/obo/GALLONT_1000116 -->

    <owl:Class rdf:about="http://purl.obolibrary.org/obo/GALLONT_1000116">
        <rdfs:subClassOf rdf:resource="http://purl.obolibrary.org/obo/CARO_0000030"/>
        <rdfs:subClassOf rdf:resource="http://purl.obolibrary.org/obo/GALLONT_1000115"/>
        <dcterms:creator rdf:resource="https://orcid.org/0000-0002-2119-4663"/>
        <dcterms:date rdf:datatype="http://www.w3.org/2001/XMLSchema#dateTime">2024-03-26T18:41:47Z</dcterms:date>
        <rdfs:label xml:lang="en">Disholcaspis globosa (agamic)</rdfs:label>
    </owl:Class>
    


    <!-- http://purl.obolibrary.org/obo/GALLONT_1000117 -->

    <owl:Class rdf:about="http://purl.obolibrary.org/obo/GALLONT_1000117">
        <rdfs:subClassOf rdf:resource="http://purl.obolibrary.org/obo/NCBITaxon_207785"/>
        <dcterms:creator rdf:resource="https://orcid.org/0000-0002-2119-4663"/>
        <dcterms:date rdf:datatype="http://www.w3.org/2001/XMLSchema#dateTime">2024-03-26T18:42:58Z</dcterms:date>
        <rdfs:label xml:lang="en">Callirhytis elliptica</rdfs:label>
    </owl:Class>
    


    <!-- http://purl.obolibrary.org/obo/GALLONT_1000118 -->

    <owl:Class rdf:about="http://purl.obolibrary.org/obo/GALLONT_1000118">
        <rdfs:subClassOf rdf:resource="http://purl.obolibrary.org/obo/NCBITaxon_207785"/>
        <dcterms:creator rdf:resource="https://orcid.org/0000-0002-2119-4663"/>
        <dcterms:date rdf:datatype="http://www.w3.org/2001/XMLSchema#dateTime">2024-03-26T18:43:40Z</dcterms:date>
        <rdfs:label xml:lang="en">Callirhytis gemmiformis</rdfs:label>
    </owl:Class>
    


    <!-- http://purl.obolibrary.org/obo/GALLONT_1000119 -->

    <owl:Class rdf:about="http://purl.obolibrary.org/obo/GALLONT_1000119">
        <rdfs:subClassOf rdf:resource="http://purl.obolibrary.org/obo/NCBITaxon_207785"/>
        <dcterms:creator rdf:resource="https://orcid.org/0000-0002-2119-4663"/>
        <dcterms:date rdf:datatype="http://www.w3.org/2001/XMLSchema#dateTime">2024-03-26T18:45:16Z</dcterms:date>
        <rdfs:label xml:lang="en">Callirhytis subcostata</rdfs:label>
    </owl:Class>
    


    <!-- http://purl.obolibrary.org/obo/GALLONT_1000120 -->

    <owl:Class rdf:about="http://purl.obolibrary.org/obo/GALLONT_1000120">
        <rdfs:subClassOf rdf:resource="http://purl.obolibrary.org/obo/CARO_0000030"/>
        <rdfs:subClassOf rdf:resource="http://purl.obolibrary.org/obo/GALLONT_1000119"/>
        <dcterms:creator rdf:resource="https://orcid.org/0000-0002-2119-4663"/>
        <dcterms:date rdf:datatype="http://www.w3.org/2001/XMLSchema#dateTime">2024-03-26T18:45:36Z</dcterms:date>
        <rdfs:label xml:lang="en">Callirhytis subcostata (agamic)</rdfs:label>
    </owl:Class>
    


    <!-- http://purl.obolibrary.org/obo/GALLONT_1000121 -->

    <owl:Class rdf:about="http://purl.obolibrary.org/obo/GALLONT_1000121">
        <rdfs:subClassOf rdf:resource="http://purl.obolibrary.org/obo/CARO_0000048"/>
        <rdfs:subClassOf rdf:resource="http://purl.obolibrary.org/obo/NCBITaxon_3022651"/>
        <dcterms:creator rdf:resource="https://orcid.org/0000-0002-2119-4663"/>
        <dcterms:date rdf:datatype="http://www.w3.org/2001/XMLSchema#dateTime">2024-03-26T18:46:05Z</dcterms:date>
        <rdfs:label xml:lang="en">Callirhytis seminator (sexgen)</rdfs:label>
    </owl:Class>
    


    <!-- http://purl.obolibrary.org/obo/GALLONT_1000122 -->

    <owl:Class rdf:about="http://purl.obolibrary.org/obo/GALLONT_1000122">
        <rdfs:subClassOf rdf:resource="http://purl.obolibrary.org/obo/CARO_0000030"/>
        <rdfs:subClassOf rdf:resource="http://purl.obolibrary.org/obo/NCBITaxon_3022648"/>
        <dcterms:creator rdf:resource="https://orcid.org/0000-0002-2119-4663"/>
        <dcterms:date rdf:datatype="http://www.w3.org/2001/XMLSchema#dateTime">2024-03-26T18:46:40Z</dcterms:date>
        <rdfs:label xml:lang="en">Callirhytis quercusfutilis (agamic)</rdfs:label>
    </owl:Class>
    


    <!-- http://purl.obolibrary.org/obo/GALLONT_1000123 -->

    <owl:Class rdf:about="http://purl.obolibrary.org/obo/GALLONT_1000123">
        <rdfs:subClassOf rdf:resource="http://purl.obolibrary.org/obo/CARO_0000048"/>
        <rdfs:subClassOf rdf:resource="http://purl.obolibrary.org/obo/NCBITaxon_3022648"/>
        <dcterms:creator rdf:resource="https://orcid.org/0000-0002-2119-4663"/>
        <dcterms:date rdf:datatype="http://www.w3.org/2001/XMLSchema#dateTime">2024-03-26T18:46:52Z</dcterms:date>
        <rdfs:label xml:lang="en">Callirhytis quercusfutilis (sexgen)</rdfs:label>
    </owl:Class>
    


    <!-- http://purl.obolibrary.org/obo/GALLONT_1000124 -->

    <owl:Class rdf:about="http://purl.obolibrary.org/obo/GALLONT_1000124">
        <rdfs:subClassOf rdf:resource="http://purl.obolibrary.org/obo/CARO_0000030"/>
        <rdfs:subClassOf rdf:resource="http://purl.obolibrary.org/obo/NCBITaxon_3022645"/>
        <dcterms:creator rdf:resource="https://orcid.org/0000-0002-2119-4663"/>
        <dcterms:date rdf:datatype="http://www.w3.org/2001/XMLSchema#dateTime">2024-03-26T18:47:33Z</dcterms:date>
        <rdfs:label xml:lang="en">Callirhytis glandulus (agamic)</rdfs:label>
    </owl:Class>
    


    <!-- http://purl.obolibrary.org/obo/GALLONT_1000125 -->

    <owl:Class rdf:about="http://purl.obolibrary.org/obo/GALLONT_1000125">
        <rdfs:subClassOf rdf:resource="http://purl.obolibrary.org/obo/CARO_0000030"/>
        <rdfs:subClassOf rdf:resource="http://purl.obolibrary.org/obo/GALLONT_1000118"/>
        <dcterms:creator rdf:resource="https://orcid.org/0000-0002-2119-4663"/>
        <dcterms:date rdf:datatype="http://www.w3.org/2001/XMLSchema#dateTime">2024-03-26T18:47:55Z</dcterms:date>
        <rdfs:label xml:lang="en">Callirhytis gemmiformis (agamic)</rdfs:label>
    </owl:Class>
    


    <!-- http://purl.obolibrary.org/obo/GALLONT_1000126 -->

    <owl:Class rdf:about="http://purl.obolibrary.org/obo/GALLONT_1000126">
        <rdfs:subClassOf rdf:resource="http://purl.obolibrary.org/obo/CARO_0000048"/>
        <rdfs:subClassOf rdf:resource="http://purl.obolibrary.org/obo/NCBITaxon_3022644"/>
        <dcterms:creator rdf:resource="https://orcid.org/0000-0002-2119-4663"/>
        <dcterms:date rdf:datatype="http://www.w3.org/2001/XMLSchema#dateTime">2024-03-26T18:48:25Z</dcterms:date>
        <rdfs:label xml:lang="en">Callirhytis exigua (sexgen)</rdfs:label>
    </owl:Class>
    


    <!-- http://purl.obolibrary.org/obo/GALLONT_1000127 -->

    <owl:Class rdf:about="http://purl.obolibrary.org/obo/GALLONT_1000127">
        <rdfs:subClassOf rdf:resource="http://purl.obolibrary.org/obo/CARO_0000030"/>
        <rdfs:subClassOf rdf:resource="http://purl.obolibrary.org/obo/GALLONT_1000117"/>
        <dcterms:creator rdf:resource="https://orcid.org/0000-0002-2119-4663"/>
        <dcterms:date rdf:datatype="http://www.w3.org/2001/XMLSchema#dateTime">2024-03-26T18:48:55Z</dcterms:date>
        <rdfs:label xml:lang="en">Callirhytis elliptica (agamic)</rdfs:label>
    </owl:Class>
    


    <!-- http://purl.obolibrary.org/obo/GALLONT_1000128 -->

    <owl:Class rdf:about="http://purl.obolibrary.org/obo/GALLONT_1000128">
        <rdfs:subClassOf rdf:resource="http://purl.obolibrary.org/obo/CARO_0000030"/>
        <rdfs:subClassOf rdf:resource="http://purl.obolibrary.org/obo/NCBITaxon_331701"/>
        <dcterms:creator rdf:resource="https://orcid.org/0000-0002-2119-4663"/>
        <dcterms:date rdf:datatype="http://www.w3.org/2001/XMLSchema#dateTime">2024-03-26T18:49:23Z</dcterms:date>
        <rdfs:label xml:lang="en">Callirhytis clavula (agamic)</rdfs:label>
    </owl:Class>
    


    <!-- http://purl.obolibrary.org/obo/GALLONT_1000129 -->

    <owl:Class rdf:about="http://purl.obolibrary.org/obo/GALLONT_1000129">
        <rdfs:subClassOf rdf:resource="http://purl.obolibrary.org/obo/NCBITaxon_75141"/>
        <dcterms:creator rdf:resource="https://orcid.org/0000-0002-2119-4663"/>
        <dcterms:date rdf:datatype="http://www.w3.org/2001/XMLSchema#dateTime">2024-03-26T18:50:32Z</dcterms:date>
        <rdfs:label xml:lang="en">Andricus weldi</rdfs:label>
    </owl:Class>
    


    <!-- http://purl.obolibrary.org/obo/GALLONT_1000130 -->

    <owl:Class rdf:about="http://purl.obolibrary.org/obo/GALLONT_1000130">
        <rdfs:subClassOf rdf:resource="http://purl.obolibrary.org/obo/CARO_0000030"/>
        <rdfs:subClassOf rdf:resource="http://purl.obolibrary.org/obo/GALLONT_1000129"/>
        <dcterms:creator rdf:resource="https://orcid.org/0000-0002-2119-4663"/>
        <dcterms:date rdf:datatype="http://www.w3.org/2001/XMLSchema#dateTime">2024-03-26T18:50:41Z</dcterms:date>
        <rdfs:label xml:lang="en">Andricus weldi (agamic)</rdfs:label>
    </owl:Class>
    


    <!-- http://purl.obolibrary.org/obo/GALLONT_1000131 -->

    <owl:Class rdf:about="http://purl.obolibrary.org/obo/GALLONT_1000131">
        <rdfs:subClassOf rdf:resource="http://purl.obolibrary.org/obo/NCBITaxon_75141"/>
        <dcterms:creator rdf:resource="https://orcid.org/0000-0002-2119-4663"/>
        <dcterms:date rdf:datatype="http://www.w3.org/2001/XMLSchema#dateTime">2024-03-26T18:51:12Z</dcterms:date>
        <rdfs:label xml:lang="en">Andricus quercusutriculus</rdfs:label>
    </owl:Class>
    


    <!-- http://purl.obolibrary.org/obo/GALLONT_1000132 -->

    <owl:Class rdf:about="http://purl.obolibrary.org/obo/GALLONT_1000132">
        <rdfs:subClassOf rdf:resource="http://purl.obolibrary.org/obo/CARO_0000048"/>
        <rdfs:subClassOf rdf:resource="http://purl.obolibrary.org/obo/GALLONT_1000131"/>
        <dcterms:creator rdf:resource="https://orcid.org/0000-0002-2119-4663"/>
        <dcterms:date rdf:datatype="http://www.w3.org/2001/XMLSchema#dateTime">2024-03-26T18:51:28Z</dcterms:date>
        <rdfs:label xml:lang="en">Andricus quercusutriculus (sexgen)</rdfs:label>
    </owl:Class>
    


    <!-- http://purl.obolibrary.org/obo/GALLONT_1000133 -->

    <owl:Class rdf:about="http://purl.obolibrary.org/obo/GALLONT_1000133">
        <rdfs:subClassOf rdf:resource="http://purl.obolibrary.org/obo/CARO_0000030"/>
        <rdfs:subClassOf rdf:resource="http://purl.obolibrary.org/obo/NCBITaxon_2510113"/>
        <dcterms:creator rdf:resource="https://orcid.org/0000-0002-2119-4663"/>
        <dcterms:date rdf:datatype="http://www.w3.org/2001/XMLSchema#dateTime">2024-03-26T18:52:39Z</dcterms:date>
        <rdfs:label xml:lang="en">Andricus quercusstrobilanus (agamic)</rdfs:label>
    </owl:Class>
    


    <!-- http://purl.obolibrary.org/obo/GALLONT_1000134 -->

    <owl:Class rdf:about="http://purl.obolibrary.org/obo/GALLONT_1000134">
        <rdfs:subClassOf rdf:resource="http://purl.obolibrary.org/obo/CARO_0000030"/>
        <rdfs:subClassOf rdf:resource="http://purl.obolibrary.org/obo/NCBITaxon_2558937"/>
        <dcterms:creator rdf:resource="https://orcid.org/0000-0002-2119-4663"/>
        <dcterms:date rdf:datatype="http://www.w3.org/2001/XMLSchema#dateTime">2024-03-26T18:53:34Z</dcterms:date>
        <rdfs:label xml:lang="en">Andricus quercuspetiolicola (agamic)</rdfs:label>
    </owl:Class>
    


    <!-- http://purl.obolibrary.org/obo/GALLONT_1000135 -->

    <owl:Class rdf:about="http://purl.obolibrary.org/obo/GALLONT_1000135">
        <rdfs:subClassOf rdf:resource="http://purl.obolibrary.org/obo/CARO_0000048"/>
        <rdfs:subClassOf rdf:resource="http://purl.obolibrary.org/obo/NCBITaxon_2558937"/>
        <dcterms:creator rdf:resource="https://orcid.org/0000-0002-2119-4663"/>
        <dcterms:date rdf:datatype="http://www.w3.org/2001/XMLSchema#dateTime">2024-03-26T18:53:42Z</dcterms:date>
        <rdfs:label xml:lang="en">Andricus quercuspetiolicola (sexgen)</rdfs:label>
    </owl:Class>
    


    <!-- http://purl.obolibrary.org/obo/GALLONT_1000136 -->

    <owl:Class rdf:about="http://purl.obolibrary.org/obo/GALLONT_1000136">
        <rdfs:subClassOf rdf:resource="http://purl.obolibrary.org/obo/NCBITaxon_75141"/>
        <dcterms:creator rdf:resource="https://orcid.org/0000-0002-2119-4663"/>
        <dcterms:date rdf:datatype="http://www.w3.org/2001/XMLSchema#dateTime">2024-03-26T18:54:28Z</dcterms:date>
        <rdfs:label xml:lang="en">Andricus quercusfrondosus</rdfs:label>
    </owl:Class>
    


    <!-- http://purl.obolibrary.org/obo/GALLONT_1000137 -->

    <owl:Class rdf:about="http://purl.obolibrary.org/obo/GALLONT_1000137">
        <rdfs:subClassOf rdf:resource="http://purl.obolibrary.org/obo/CARO_0000030"/>
        <rdfs:subClassOf rdf:resource="http://purl.obolibrary.org/obo/GALLONT_1000136"/>
        <dcterms:creator rdf:resource="https://orcid.org/0000-0002-2119-4663"/>
        <dcterms:date rdf:datatype="http://www.w3.org/2001/XMLSchema#dateTime">2024-03-26T18:54:46Z</dcterms:date>
        <rdfs:label xml:lang="en">Andricus quercusfrondosus (agamic)</rdfs:label>
    </owl:Class>
    


    <!-- http://purl.obolibrary.org/obo/GALLONT_1000138 -->

    <owl:Class rdf:about="http://purl.obolibrary.org/obo/GALLONT_1000138">
        <rdfs:subClassOf rdf:resource="http://purl.obolibrary.org/obo/CARO_0000030"/>
        <rdfs:subClassOf rdf:resource="http://purl.obolibrary.org/obo/NCBITaxon_2714074"/>
        <dcterms:creator rdf:resource="https://orcid.org/0000-0002-2119-4663"/>
        <dcterms:date rdf:datatype="http://www.w3.org/2001/XMLSchema#dateTime">2024-03-26T18:55:36Z</dcterms:date>
        <rdfs:label xml:lang="en">Andricus pisiformis (agamic)</rdfs:label>
    </owl:Class>
    


    <!-- http://purl.obolibrary.org/obo/GALLONT_1000139 -->

    <owl:Class rdf:about="http://purl.obolibrary.org/obo/GALLONT_1000139">
        <rdfs:subClassOf rdf:resource="http://purl.obolibrary.org/obo/NCBITaxon_75141"/>
        <dcterms:creator rdf:resource="https://orcid.org/0000-0002-2119-4663"/>
        <dcterms:date rdf:datatype="http://www.w3.org/2001/XMLSchema#dateTime">2024-03-26T18:56:25Z</dcterms:date>
        <rdfs:label xml:lang="en">Andricus mamillaformis</rdfs:label>
    </owl:Class>
    


    <!-- http://purl.obolibrary.org/obo/GALLONT_1000140 -->

    <owl:Class rdf:about="http://purl.obolibrary.org/obo/GALLONT_1000140">
        <rdfs:subClassOf rdf:resource="http://purl.obolibrary.org/obo/CARO_0000030"/>
        <rdfs:subClassOf rdf:resource="http://purl.obolibrary.org/obo/GALLONT_1000139"/>
        <dcterms:creator rdf:resource="https://orcid.org/0000-0002-2119-4663"/>
        <dcterms:date rdf:datatype="http://www.w3.org/2001/XMLSchema#dateTime">2024-03-26T18:56:40Z</dcterms:date>
        <rdfs:label xml:lang="en">Andricus mamillaformis (agamic)</rdfs:label>
    </owl:Class>
    


    <!-- http://purl.obolibrary.org/obo/GALLONT_1000141 -->

    <owl:Class rdf:about="http://purl.obolibrary.org/obo/GALLONT_1000141">
        <rdfs:subClassOf rdf:resource="http://purl.obolibrary.org/obo/NCBITaxon_75141"/>
        <dcterms:creator rdf:resource="https://orcid.org/0000-0002-2119-4663"/>
        <dcterms:date rdf:datatype="http://www.w3.org/2001/XMLSchema#dateTime">2024-03-26T18:57:02Z</dcterms:date>
        <rdfs:label xml:lang="en">Andricus indistinctus</rdfs:label>
    </owl:Class>
    


    <!-- http://purl.obolibrary.org/obo/GALLONT_1000142 -->

    <owl:Class rdf:about="http://purl.obolibrary.org/obo/GALLONT_1000142">
        <rdfs:subClassOf rdf:resource="http://purl.obolibrary.org/obo/CARO_0000030"/>
        <rdfs:subClassOf rdf:resource="http://purl.obolibrary.org/obo/GALLONT_1000141"/>
        <dcterms:creator rdf:resource="https://orcid.org/0000-0002-2119-4663"/>
        <dcterms:date rdf:datatype="http://www.w3.org/2001/XMLSchema#dateTime">2024-03-26T18:57:13Z</dcterms:date>
        <rdfs:label xml:lang="en">Andricus indistinctus (agamic)</rdfs:label>
    </owl:Class>
    


    <!-- http://purl.obolibrary.org/obo/GALLONT_1000143 -->

    <owl:Class rdf:about="http://purl.obolibrary.org/obo/GALLONT_1000143">
        <rdfs:subClassOf rdf:resource="http://purl.obolibrary.org/obo/NCBITaxon_75141"/>
        <dcterms:creator rdf:resource="https://orcid.org/0000-0002-2119-4663"/>
        <dcterms:date rdf:datatype="http://www.w3.org/2001/XMLSchema#dateTime">2024-03-26T18:57:35Z</dcterms:date>
        <rdfs:label xml:lang="en">Andricus dimorphus</rdfs:label>
    </owl:Class>
    


    <!-- http://purl.obolibrary.org/obo/GALLONT_1000144 -->

    <owl:Class rdf:about="http://purl.obolibrary.org/obo/GALLONT_1000144">
        <rdfs:subClassOf rdf:resource="http://purl.obolibrary.org/obo/CARO_0000030"/>
        <rdfs:subClassOf rdf:resource="http://purl.obolibrary.org/obo/GALLONT_1000143"/>
        <dcterms:creator rdf:resource="https://orcid.org/0000-0002-2119-4663"/>
        <dcterms:date rdf:datatype="http://www.w3.org/2001/XMLSchema#dateTime">2024-03-26T18:57:43Z</dcterms:date>
        <rdfs:label xml:lang="en">Andricus dimorphus (agamic)</rdfs:label>
    </owl:Class>
    


    <!-- http://purl.obolibrary.org/obo/GALLONT_1000145 -->

    <owl:Class rdf:about="http://purl.obolibrary.org/obo/GALLONT_1000145">
        <rdfs:subClassOf rdf:resource="http://purl.obolibrary.org/obo/NCBITaxon_75141"/>
        <dcterms:creator rdf:resource="https://orcid.org/0000-0002-2119-4663"/>
        <dcterms:date rdf:datatype="http://www.w3.org/2001/XMLSchema#dateTime">2024-03-26T18:58:18Z</dcterms:date>
        <rdfs:label xml:lang="en">Andricus deciduatus</rdfs:label>
    </owl:Class>
    


    <!-- http://purl.obolibrary.org/obo/GALLONT_1000146 -->

    <owl:Class rdf:about="http://purl.obolibrary.org/obo/GALLONT_1000146">
        <rdfs:subClassOf rdf:resource="http://purl.obolibrary.org/obo/CARO_0000030"/>
        <rdfs:subClassOf rdf:resource="http://purl.obolibrary.org/obo/GALLONT_1000145"/>
        <dcterms:creator rdf:resource="https://orcid.org/0000-0002-2119-4663"/>
        <dcterms:date rdf:datatype="http://www.w3.org/2001/XMLSchema#dateTime">2024-03-26T18:58:27Z</dcterms:date>
        <rdfs:label xml:lang="en">Andricus deciduatus (agamic)</rdfs:label>
    </owl:Class>
    


    <!-- http://purl.obolibrary.org/obo/GALLONT_1000147 -->

    <owl:Class rdf:about="http://purl.obolibrary.org/obo/GALLONT_1000147">
        <rdfs:subClassOf rdf:resource="http://purl.obolibrary.org/obo/CARO_0000048"/>
        <rdfs:subClassOf rdf:resource="http://purl.obolibrary.org/obo/NCBITaxon_3022639"/>
        <dcterms:creator rdf:resource="https://orcid.org/0000-0002-2119-4663"/>
        <dcterms:date rdf:datatype="http://www.w3.org/2001/XMLSchema#dateTime">2024-03-26T18:59:29Z</dcterms:date>
        <rdfs:label xml:lang="en">Andricus chinquapin (sexgen)</rdfs:label>
    </owl:Class>
    


    <!-- http://purl.obolibrary.org/obo/GALLONT_1000148 -->

    <owl:Class rdf:about="http://purl.obolibrary.org/obo/GALLONT_1000148">
        <rdfs:subClassOf rdf:resource="http://purl.obolibrary.org/obo/NCBITaxon_75141"/>
        <dcterms:creator rdf:resource="https://orcid.org/0000-0002-2119-4663"/>
        <dcterms:date rdf:datatype="http://www.w3.org/2001/XMLSchema#dateTime">2024-03-26T18:59:59Z</dcterms:date>
        <rdfs:label xml:lang="en">Andricus capillatus</rdfs:label>
    </owl:Class>
    


    <!-- http://purl.obolibrary.org/obo/GALLONT_1000149 -->

    <owl:Class rdf:about="http://purl.obolibrary.org/obo/GALLONT_1000149">
        <rdfs:subClassOf rdf:resource="http://purl.obolibrary.org/obo/CARO_0000030"/>
        <rdfs:subClassOf rdf:resource="http://purl.obolibrary.org/obo/GALLONT_1000148"/>
        <dcterms:creator rdf:resource="https://orcid.org/0000-0002-2119-4663"/>
        <dcterms:date rdf:datatype="http://www.w3.org/2001/XMLSchema#dateTime">2024-03-26T19:00:13Z</dcterms:date>
        <rdfs:label xml:lang="en">Andricus capillatus (agamic)</rdfs:label>
    </owl:Class>
    


    <!-- http://purl.obolibrary.org/obo/GO_0003674 -->

    <owl:Class rdf:about="http://purl.obolibrary.org/obo/GO_0003674">
        <rdfs:subClassOf rdf:resource="http://purl.obolibrary.org/obo/BFO_0000015"/>
        <owl:disjointWith rdf:resource="http://purl.obolibrary.org/obo/GO_0008150"/>
        <obo:IAO_0000115>A molecular process that can be carried out by the action of a single macromolecular machine, usually via direct physical interactions with other molecular entities. Function in this sense denotes an action, or activity, that a gene product (or a complex) performs.</obo:IAO_0000115>
        <oboInOwl:hasAlternativeId>GO:0005554</oboInOwl:hasAlternativeId>
        <oboInOwl:hasExactSynonym>molecular function</oboInOwl:hasExactSynonym>
        <oboInOwl:hasOBONamespace>molecular_function</oboInOwl:hasOBONamespace>
        <oboInOwl:id>GO:0003674</oboInOwl:id>
        <oboInOwl:inSubset rdf:resource="http://purl.obolibrary.org/obo/go#goslim_candida"/>
        <oboInOwl:inSubset rdf:resource="http://purl.obolibrary.org/obo/go#goslim_chembl"/>
        <oboInOwl:inSubset rdf:resource="http://purl.obolibrary.org/obo/go#goslim_metagenomics"/>
        <oboInOwl:inSubset rdf:resource="http://purl.obolibrary.org/obo/go#goslim_pir"/>
        <oboInOwl:inSubset rdf:resource="http://purl.obolibrary.org/obo/go#goslim_plant"/>
        <oboInOwl:inSubset rdf:resource="http://purl.obolibrary.org/obo/go#goslim_yeast"/>
        <rdfs:comment>Note that, in addition to forming the root of the molecular function ontology, this term is recommended for the annotation of gene products whose molecular function is unknown. When this term is used for annotation, it indicates that no information was available about the molecular function of the gene product annotated as of the date the annotation was made; the evidence code &apos;no data&apos; (ND), is used to indicate this. Despite its name, this is not a type of &apos;function&apos; in the sense typically defined by upper ontologies such as Basic Formal Ontology (BFO). It is instead a BFO:process carried out by a single gene product or complex.</rdfs:comment>
        <rdfs:comment>Note that, in addition to forming the root of the molecular function ontology, this term is recommended for use for the annotation of gene products whose molecular function is unknown. When this term is used for annotation, it indicates that no information was available about the molecular function of the gene product annotated as of the date the annotation was made; the evidence code &apos;no data&apos; (ND), is used to indicate this. Despite its name, this is not a type of &apos;function&apos; in the sense typically defined by upper ontologies such as Basic Formal Ontology (BFO). It is instead a BFO:process carried out by a single gene product or complex.</rdfs:comment>
        <rdfs:comment>This is the same as GO molecular function</rdfs:comment>
        <rdfs:label xml:lang="en">gene product or complex activity</rdfs:label>
        <rdfs:label>molecular_function</rdfs:label>
    </owl:Class>
    <owl:Axiom>
        <owl:annotatedSource rdf:resource="http://purl.obolibrary.org/obo/GO_0003674"/>
        <owl:annotatedProperty rdf:resource="http://purl.obolibrary.org/obo/IAO_0000115"/>
        <owl:annotatedTarget>A molecular process that can be carried out by the action of a single macromolecular machine, usually via direct physical interactions with other molecular entities. Function in this sense denotes an action, or activity, that a gene product (or a complex) performs.</owl:annotatedTarget>
        <oboInOwl:hasDbXref>GOC:pdt</oboInOwl:hasDbXref>
    </owl:Axiom>
    


    <!-- http://purl.obolibrary.org/obo/GO_0003824 -->

    <owl:Class rdf:about="http://purl.obolibrary.org/obo/GO_0003824">
        <rdfs:subClassOf rdf:resource="http://purl.obolibrary.org/obo/GO_0003674"/>
        <obo:IAO_0000115>Catalysis of a biochemical reaction at physiological temperatures. In biologically catalyzed reactions, the reactants are known as substrates, and the catalysts are naturally occurring macromolecular substances known as enzymes. Enzymes possess specific binding sites for substrates, and are usually composed wholly or largely of protein, but RNA that has catalytic activity (ribozyme) is often also regarded as enzymatic.</obo:IAO_0000115>
        <oboInOwl:hasDbXref>Wikipedia:Enzyme</oboInOwl:hasDbXref>
        <oboInOwl:hasExactSynonym>enzyme activity</oboInOwl:hasExactSynonym>
        <oboInOwl:hasOBONamespace>molecular_function</oboInOwl:hasOBONamespace>
        <oboInOwl:id>GO:0003824</oboInOwl:id>
        <oboInOwl:inSubset rdf:resource="http://purl.obolibrary.org/obo/go#goslim_agr"/>
        <oboInOwl:inSubset rdf:resource="http://purl.obolibrary.org/obo/go#goslim_chembl"/>
        <oboInOwl:inSubset rdf:resource="http://purl.obolibrary.org/obo/go#goslim_flybase_ribbon"/>
        <oboInOwl:inSubset rdf:resource="http://purl.obolibrary.org/obo/go#goslim_generic"/>
        <oboInOwl:inSubset rdf:resource="http://purl.obolibrary.org/obo/go#goslim_metagenomics"/>
        <oboInOwl:inSubset rdf:resource="http://purl.obolibrary.org/obo/go#goslim_pir"/>
        <oboInOwl:inSubset rdf:resource="http://purl.obolibrary.org/obo/go#goslim_plant"/>
        <rdfs:label>catalytic activity</rdfs:label>
    </owl:Class>
    <owl:Axiom>
        <owl:annotatedSource rdf:resource="http://purl.obolibrary.org/obo/GO_0003824"/>
        <owl:annotatedProperty rdf:resource="http://purl.obolibrary.org/obo/IAO_0000115"/>
        <owl:annotatedTarget>Catalysis of a biochemical reaction at physiological temperatures. In biologically catalyzed reactions, the reactants are known as substrates, and the catalysts are naturally occurring macromolecular substances known as enzymes. Enzymes possess specific binding sites for substrates, and are usually composed wholly or largely of protein, but RNA that has catalytic activity (ribozyme) is often also regarded as enzymatic.</owl:annotatedTarget>
        <oboInOwl:hasDbXref>GOC:vw</oboInOwl:hasDbXref>
        <oboInOwl:hasDbXref>ISBN:0198506732</oboInOwl:hasDbXref>
    </owl:Axiom>
    <owl:Axiom>
        <owl:annotatedSource rdf:resource="http://purl.obolibrary.org/obo/GO_0003824"/>
        <owl:annotatedProperty rdf:resource="http://www.geneontology.org/formats/oboInOwl#hasExactSynonym"/>
        <owl:annotatedTarget>enzyme activity</owl:annotatedTarget>
        <oboInOwl:hasDbXref>GOC:dph</oboInOwl:hasDbXref>
        <oboInOwl:hasDbXref>GOC:tb</oboInOwl:hasDbXref>
    </owl:Axiom>
    


    <!-- http://purl.obolibrary.org/obo/GO_0008150 -->

    <owl:Class rdf:about="http://purl.obolibrary.org/obo/GO_0008150">
        <rdfs:subClassOf rdf:resource="http://purl.obolibrary.org/obo/BFO_0000015"/>
        <rdfs:subClassOf>
            <owl:Restriction>
                <owl:onProperty rdf:resource="http://purl.obolibrary.org/obo/BFO_0000051"/>
                <owl:someValuesFrom rdf:resource="http://purl.obolibrary.org/obo/GO_0003674"/>
            </owl:Restriction>
        </rdfs:subClassOf>
        <obo:IAO_0000115>A biological process is the execution of a genetically-encoded biological module or program. It consists of all the steps required to achieve the specific biological objective of the module. A biological process is accomplished by a particular set of molecular functions carried out by specific gene products (or macromolecular complexes), often in a highly regulated manner and in a particular temporal sequence.</obo:IAO_0000115>
        <obo:IAO_0000115>A process that emerges from two or more causally-connected macromolecular activities and has evolved to achieve a biological objective.</obo:IAO_0000115>
        <obo:IAO_0000233 rdf:datatype="http://www.w3.org/2001/XMLSchema#anyURI">https://github.com/geneontology/go-ontology/issues/24968</obo:IAO_0000233>
        <oboInOwl:created_by>jl</oboInOwl:created_by>
        <oboInOwl:creation_date>2012-09-19T15:05:24Z</oboInOwl:creation_date>
        <oboInOwl:hasAlternativeId>GO:0000004</oboInOwl:hasAlternativeId>
        <oboInOwl:hasAlternativeId>GO:0007582</oboInOwl:hasAlternativeId>
        <oboInOwl:hasAlternativeId>GO:0044699</oboInOwl:hasAlternativeId>
        <oboInOwl:hasDbXref>Wikipedia:Biological_process</oboInOwl:hasDbXref>
        <oboInOwl:hasExactSynonym>biological process</oboInOwl:hasExactSynonym>
        <oboInOwl:hasExactSynonym>physiological process</oboInOwl:hasExactSynonym>
        <oboInOwl:hasOBONamespace>biological_process</oboInOwl:hasOBONamespace>
        <oboInOwl:hasRelatedSynonym>single organism process</oboInOwl:hasRelatedSynonym>
        <oboInOwl:hasRelatedSynonym>single-organism process</oboInOwl:hasRelatedSynonym>
        <oboInOwl:id>GO:0008150</oboInOwl:id>
        <oboInOwl:inSubset rdf:resource="http://purl.obolibrary.org/obo/go#goslim_candida"/>
        <oboInOwl:inSubset rdf:resource="http://purl.obolibrary.org/obo/go#goslim_chembl"/>
        <oboInOwl:inSubset rdf:resource="http://purl.obolibrary.org/obo/go#goslim_metagenomics"/>
        <oboInOwl:inSubset rdf:resource="http://purl.obolibrary.org/obo/go#goslim_pir"/>
        <oboInOwl:inSubset rdf:resource="http://purl.obolibrary.org/obo/go#goslim_plant"/>
        <oboInOwl:inSubset rdf:resource="http://purl.obolibrary.org/obo/go#goslim_pombe"/>
        <oboInOwl:inSubset rdf:resource="http://purl.obolibrary.org/obo/go#goslim_yeast"/>
        <rdfs:comment>A biological process is an evolved process</rdfs:comment>
        <rdfs:comment>Note that, in addition to forming the root of the biological process ontology, this term is recommended for the annotation of gene products whose biological process is unknown. When this term is used for annotation, it indicates that no information was available about the biological process of the gene product annotated as of the date the annotation was made; the evidence code &apos;no data&apos; (ND), is used to indicate this.</rdfs:comment>
        <rdfs:comment>Note that, in addition to forming the root of the biological process ontology, this term is recommended for use for the annotation of gene products whose biological process is unknown. When this term is used for annotation, it indicates that no information was available about the biological process of the gene product annotated as of the date the annotation was made; the evidence code &apos;no data&apos; (ND), is used to indicate this.</rdfs:comment>
        <rdfs:label xml:lang="en">biological process</rdfs:label>
        <rdfs:label>biological_process</rdfs:label>
    </owl:Class>
    <owl:Axiom>
        <owl:annotatedSource rdf:resource="http://purl.obolibrary.org/obo/GO_0008150"/>
        <owl:annotatedProperty rdf:resource="http://purl.obolibrary.org/obo/IAO_0000115"/>
        <owl:annotatedTarget>A biological process is the execution of a genetically-encoded biological module or program. It consists of all the steps required to achieve the specific biological objective of the module. A biological process is accomplished by a particular set of molecular functions carried out by specific gene products (or macromolecular complexes), often in a highly regulated manner and in a particular temporal sequence.</owl:annotatedTarget>
        <oboInOwl:hasDbXref>GOC:pdt</oboInOwl:hasDbXref>
    </owl:Axiom>
    


    <!-- http://purl.obolibrary.org/obo/GO_0016301 -->

    <owl:Class rdf:about="http://purl.obolibrary.org/obo/GO_0016301">
        <rdfs:subClassOf rdf:resource="http://purl.obolibrary.org/obo/GO_0016772"/>
        <rdfs:subClassOf>
            <owl:Restriction>
                <owl:onProperty rdf:resource="http://purl.obolibrary.org/obo/RO_0002481"/>
                <owl:hasSelf rdf:datatype="http://www.w3.org/2001/XMLSchema#boolean">true</owl:hasSelf>
            </owl:Restriction>
        </rdfs:subClassOf>
        <obo:IAO_0000115>Catalysis of the transfer of a phosphate group, usually from ATP, to a substrate molecule.</obo:IAO_0000115>
        <oboInOwl:hasDbXref>Reactome:R-HSA-6788855</oboInOwl:hasDbXref>
        <oboInOwl:hasDbXref>Reactome:R-HSA-6788867</oboInOwl:hasDbXref>
        <oboInOwl:hasExactSynonym>phosphokinase activity</oboInOwl:hasExactSynonym>
        <oboInOwl:hasOBONamespace>molecular_function</oboInOwl:hasOBONamespace>
        <oboInOwl:id>GO:0016301</oboInOwl:id>
        <oboInOwl:inSubset rdf:resource="http://purl.obolibrary.org/obo/go#goslim_chembl"/>
        <oboInOwl:inSubset rdf:resource="http://purl.obolibrary.org/obo/go#goslim_drosophila"/>
        <oboInOwl:inSubset rdf:resource="http://purl.obolibrary.org/obo/go#goslim_metagenomics"/>
        <oboInOwl:inSubset rdf:resource="http://purl.obolibrary.org/obo/go#goslim_plant"/>
        <oboInOwl:inSubset rdf:resource="http://purl.obolibrary.org/obo/go#goslim_yeast"/>
        <rdfs:comment>Note that this term encompasses all activities that transfer a single phosphate group; although ATP is by far the most common phosphate donor, reactions using other phosphate donors are included in this term.</rdfs:comment>
        <rdfs:label>kinase activity</rdfs:label>
    </owl:Class>
    <owl:Axiom>
        <owl:annotatedSource rdf:resource="http://purl.obolibrary.org/obo/GO_0016301"/>
        <owl:annotatedProperty rdf:resource="http://purl.obolibrary.org/obo/IAO_0000115"/>
        <owl:annotatedTarget>Catalysis of the transfer of a phosphate group, usually from ATP, to a substrate molecule.</owl:annotatedTarget>
        <oboInOwl:hasDbXref>ISBN:0198506732</oboInOwl:hasDbXref>
    </owl:Axiom>
    <owl:Axiom>
        <owl:annotatedSource rdf:resource="http://purl.obolibrary.org/obo/GO_0016301"/>
        <owl:annotatedProperty rdf:resource="http://www.geneontology.org/formats/oboInOwl#hasDbXref"/>
        <owl:annotatedTarget>Reactome:R-HSA-6788855</owl:annotatedTarget>
        <rdfs:label>FN3KRP phosphorylates PsiAm, RibAm</rdfs:label>
    </owl:Axiom>
    <owl:Axiom>
        <owl:annotatedSource rdf:resource="http://purl.obolibrary.org/obo/GO_0016301"/>
        <owl:annotatedProperty rdf:resource="http://www.geneontology.org/formats/oboInOwl#hasDbXref"/>
        <owl:annotatedTarget>Reactome:R-HSA-6788867</owl:annotatedTarget>
        <rdfs:label>FN3K phosphorylates ketosamines</rdfs:label>
    </owl:Axiom>
    


    <!-- http://purl.obolibrary.org/obo/GO_0016740 -->

    <owl:Class rdf:about="http://purl.obolibrary.org/obo/GO_0016740">
        <rdfs:subClassOf rdf:resource="http://purl.obolibrary.org/obo/GO_0003824"/>
        <obo:IAO_0000115>Catalysis of the transfer of a group, e.g. a methyl group, glycosyl group, acyl group, phosphorus-containing, or other groups, from one compound (generally regarded as the donor) to another compound (generally regarded as the acceptor). Transferase is the systematic name for any enzyme of EC class 2.</obo:IAO_0000115>
        <oboInOwl:hasDbXref>EC:2.-.-.-</oboInOwl:hasDbXref>
        <oboInOwl:hasDbXref>Reactome:R-HSA-1483089</oboInOwl:hasDbXref>
        <oboInOwl:hasDbXref>Reactome:R-HSA-1483186</oboInOwl:hasDbXref>
        <oboInOwl:hasDbXref>Reactome:R-HSA-5668414</oboInOwl:hasDbXref>
        <oboInOwl:hasDbXref>Reactome:R-HSA-8868783</oboInOwl:hasDbXref>
        <oboInOwl:hasOBONamespace>molecular_function</oboInOwl:hasOBONamespace>
        <oboInOwl:id>GO:0016740</oboInOwl:id>
        <oboInOwl:inSubset rdf:resource="http://purl.obolibrary.org/obo/go#goslim_candida"/>
        <oboInOwl:inSubset rdf:resource="http://purl.obolibrary.org/obo/go#goslim_chembl"/>
        <oboInOwl:inSubset rdf:resource="http://purl.obolibrary.org/obo/go#goslim_drosophila"/>
        <oboInOwl:inSubset rdf:resource="http://purl.obolibrary.org/obo/go#goslim_generic"/>
        <oboInOwl:inSubset rdf:resource="http://purl.obolibrary.org/obo/go#goslim_metagenomics"/>
        <oboInOwl:inSubset rdf:resource="http://purl.obolibrary.org/obo/go#goslim_mouse"/>
        <oboInOwl:inSubset rdf:resource="http://purl.obolibrary.org/obo/go#goslim_pir"/>
        <oboInOwl:inSubset rdf:resource="http://purl.obolibrary.org/obo/go#goslim_plant"/>
        <oboInOwl:inSubset rdf:resource="http://purl.obolibrary.org/obo/go#goslim_prokaryote"/>
        <oboInOwl:inSubset rdf:resource="http://purl.obolibrary.org/obo/go#goslim_yeast"/>
        <rdfs:label>transferase activity</rdfs:label>
    </owl:Class>
    <owl:Axiom>
        <owl:annotatedSource rdf:resource="http://purl.obolibrary.org/obo/GO_0016740"/>
        <owl:annotatedProperty rdf:resource="http://purl.obolibrary.org/obo/IAO_0000115"/>
        <owl:annotatedTarget>Catalysis of the transfer of a group, e.g. a methyl group, glycosyl group, acyl group, phosphorus-containing, or other groups, from one compound (generally regarded as the donor) to another compound (generally regarded as the acceptor). Transferase is the systematic name for any enzyme of EC class 2.</owl:annotatedTarget>
        <oboInOwl:hasDbXref>ISBN:0198506732</oboInOwl:hasDbXref>
    </owl:Axiom>
    <owl:Axiom>
        <owl:annotatedSource rdf:resource="http://purl.obolibrary.org/obo/GO_0016740"/>
        <owl:annotatedProperty rdf:resource="http://www.geneontology.org/formats/oboInOwl#hasDbXref"/>
        <owl:annotatedTarget>Reactome:R-HSA-1483089</owl:annotatedTarget>
        <rdfs:label>PE is converted to PS by PTDSS2</rdfs:label>
    </owl:Axiom>
    <owl:Axiom>
        <owl:annotatedSource rdf:resource="http://purl.obolibrary.org/obo/GO_0016740"/>
        <owl:annotatedProperty rdf:resource="http://www.geneontology.org/formats/oboInOwl#hasDbXref"/>
        <owl:annotatedTarget>Reactome:R-HSA-1483186</owl:annotatedTarget>
        <rdfs:label>PC is converted to PS by PTDSS1</rdfs:label>
    </owl:Axiom>
    <owl:Axiom>
        <owl:annotatedSource rdf:resource="http://purl.obolibrary.org/obo/GO_0016740"/>
        <owl:annotatedProperty rdf:resource="http://www.geneontology.org/formats/oboInOwl#hasDbXref"/>
        <owl:annotatedTarget>Reactome:R-HSA-5668414</owl:annotatedTarget>
        <rdfs:label>TRAF2 ubiquitinates cIAP1,2 in cIAP1,2:TRAF1:TRAF2:TRAF3:NIK</rdfs:label>
    </owl:Axiom>
    <owl:Axiom>
        <owl:annotatedSource rdf:resource="http://purl.obolibrary.org/obo/GO_0016740"/>
        <owl:annotatedProperty rdf:resource="http://www.geneontology.org/formats/oboInOwl#hasDbXref"/>
        <owl:annotatedTarget>Reactome:R-HSA-8868783</owl:annotatedTarget>
        <rdfs:label>TSR3 transfers aminocarboxypropyl group from S-adenosylmethionine to N(1)-methylpseudouridine-1248 of 18SE rRNA yielding N(1)-methyl-N(3)-aminocarboxypropylpseudouridine-1248</rdfs:label>
    </owl:Axiom>
    


    <!-- http://purl.obolibrary.org/obo/GO_0016772 -->

    <owl:Class rdf:about="http://purl.obolibrary.org/obo/GO_0016772">
        <rdfs:subClassOf rdf:resource="http://purl.obolibrary.org/obo/GO_0016740"/>
        <obo:IAO_0000115>Catalysis of the transfer of a phosphorus-containing group from one compound (donor) to another (acceptor).</obo:IAO_0000115>
        <oboInOwl:hasDbXref>EC:2.7.-.-</oboInOwl:hasDbXref>
        <oboInOwl:hasOBONamespace>molecular_function</oboInOwl:hasOBONamespace>
        <oboInOwl:id>GO:0016772</oboInOwl:id>
        <oboInOwl:inSubset rdf:resource="http://purl.obolibrary.org/obo/go#goslim_chembl"/>
        <rdfs:comment>Note that this term encompasses all kinase activities, as well as activities that transfer other phosphorus-containing groups such as diphosphate or nucleotides.</rdfs:comment>
        <rdfs:label>transferase activity, transferring phosphorus-containing groups</rdfs:label>
    </owl:Class>
    <owl:Axiom>
        <owl:annotatedSource rdf:resource="http://purl.obolibrary.org/obo/GO_0016772"/>
        <owl:annotatedProperty rdf:resource="http://purl.obolibrary.org/obo/IAO_0000115"/>
        <owl:annotatedTarget>Catalysis of the transfer of a phosphorus-containing group from one compound (donor) to another (acceptor).</owl:annotatedTarget>
        <oboInOwl:hasDbXref>GOC:jl</oboInOwl:hasDbXref>
        <oboInOwl:hasDbXref>ISBN:0198506732</oboInOwl:hasDbXref>
    </owl:Axiom>
    


    <!-- http://purl.obolibrary.org/obo/IAO_0000078 -->

    <owl:Class rdf:about="http://purl.obolibrary.org/obo/IAO_0000078">
        <owl:equivalentClass>
            <owl:Class>
                <owl:oneOf rdf:parseType="Collection">
                    <rdf:Description rdf:about="http://purl.obolibrary.org/obo/IAO_0000002"/>
                    <rdf:Description rdf:about="http://purl.obolibrary.org/obo/IAO_0000120"/>
                    <rdf:Description rdf:about="http://purl.obolibrary.org/obo/IAO_0000121"/>
                    <rdf:Description rdf:about="http://purl.obolibrary.org/obo/IAO_0000122"/>
                    <rdf:Description rdf:about="http://purl.obolibrary.org/obo/IAO_0000123"/>
                    <rdf:Description rdf:about="http://purl.obolibrary.org/obo/IAO_0000124"/>
                    <rdf:Description rdf:about="http://purl.obolibrary.org/obo/IAO_0000125"/>
                    <rdf:Description rdf:about="http://purl.obolibrary.org/obo/IAO_0000423"/>
                    <rdf:Description rdf:about="http://purl.obolibrary.org/obo/IAO_0000428"/>
                </owl:oneOf>
            </owl:Class>
        </owl:equivalentClass>
        <obo:IAO_0000111 xml:lang="en">curation status specification</obo:IAO_0000111>
        <obo:IAO_0000114 rdf:resource="http://purl.obolibrary.org/obo/IAO_0000125"/>
        <obo:IAO_0000115 xml:lang="en">The curation status of the term. The allowed values come from an enumerated list of predefined terms. See the specification of these instances for more detailed definitions of each enumerated value.</obo:IAO_0000115>
        <obo:IAO_0000116 xml:lang="en">Better to represent curation as a process with parts and then relate labels to that process (in IAO meeting)</obo:IAO_0000116>
        <obo:IAO_0000117 xml:lang="en">PERSON:Bill Bug</obo:IAO_0000117>
        <obo:IAO_0000119 xml:lang="en">GROUP:OBI:&lt;http://purl.obolibrary.org/obo/obi&gt;</obo:IAO_0000119>
        <obo:IAO_0000119 xml:lang="en">OBI_0000266</obo:IAO_0000119>
        <rdfs:label xml:lang="en">curation status specification</rdfs:label>
    </owl:Class>
    


    <!-- http://purl.obolibrary.org/obo/NCBITaxon_1 -->

    <owl:Class rdf:about="http://purl.obolibrary.org/obo/NCBITaxon_1">
        <rdfs:subClassOf rdf:resource="http://purl.obolibrary.org/obo/OBI_0100026"/>
        <oboInOwl:hasDbXref>GC_ID:1</oboInOwl:hasDbXref>
        <oboInOwl:hasDbXref>PMID:30365038</oboInOwl:hasDbXref>
        <oboInOwl:hasDbXref>PMID:32761142</oboInOwl:hasDbXref>
        <oboInOwl:hasOBONamespace>ncbi_taxonomy</oboInOwl:hasOBONamespace>
        <oboInOwl:hasRelatedSynonym>all</oboInOwl:hasRelatedSynonym>
        <oboInOwl:id>NCBITaxon:1</oboInOwl:id>
        <rdfs:label>root</rdfs:label>
    </owl:Class>
    <owl:Axiom>
        <owl:annotatedSource rdf:resource="http://purl.obolibrary.org/obo/NCBITaxon_1"/>
        <owl:annotatedProperty rdf:resource="http://www.geneontology.org/formats/oboInOwl#hasRelatedSynonym"/>
        <owl:annotatedTarget>all</owl:annotatedTarget>
        <oboInOwl:hasSynonymType rdf:resource="http://purl.obolibrary.org/obo/ncbitaxon#synonym"/>
    </owl:Axiom>
    


    <!-- http://purl.obolibrary.org/obo/NCBITaxon_109362 -->

    <owl:Class rdf:about="http://purl.obolibrary.org/obo/NCBITaxon_109362">
        <rdfs:subClassOf rdf:resource="http://purl.obolibrary.org/obo/NCBITaxon_70320"/>
        <rdfs:label>Aceria</rdfs:label>
    </owl:Class>
    


    <!-- http://purl.obolibrary.org/obo/NCBITaxon_1206794 -->

    <owl:Class rdf:about="http://purl.obolibrary.org/obo/NCBITaxon_1206794">
        <rdfs:subClassOf rdf:resource="http://purl.obolibrary.org/obo/NCBITaxon_33317"/>
        <ncbitaxon:has_rank rdf:resource="http://purl.obolibrary.org/obo/NCBITaxon_clade"/>
        <oboInOwl:hasDbXref>GC_ID:1</oboInOwl:hasDbXref>
        <oboInOwl:hasOBONamespace>ncbi_taxonomy</oboInOwl:hasOBONamespace>
        <oboInOwl:id>NCBITaxon:1206794</oboInOwl:id>
        <rdfs:label>Ecdysozoa</rdfs:label>
    </owl:Class>
    


    <!-- http://purl.obolibrary.org/obo/NCBITaxon_131567 -->

    <owl:Class rdf:about="http://purl.obolibrary.org/obo/NCBITaxon_131567">
        <rdfs:subClassOf rdf:resource="http://purl.obolibrary.org/obo/NCBITaxon_1"/>
        <oboInOwl:hasDbXref>GC_ID:1</oboInOwl:hasDbXref>
        <oboInOwl:hasOBONamespace>ncbi_taxonomy</oboInOwl:hasOBONamespace>
        <oboInOwl:hasRelatedSynonym>biota</oboInOwl:hasRelatedSynonym>
        <oboInOwl:id>NCBITaxon:131567</oboInOwl:id>
        <rdfs:label>cellular organisms</rdfs:label>
    </owl:Class>
    <owl:Axiom>
        <owl:annotatedSource rdf:resource="http://purl.obolibrary.org/obo/NCBITaxon_131567"/>
        <owl:annotatedProperty rdf:resource="http://www.geneontology.org/formats/oboInOwl#hasRelatedSynonym"/>
        <owl:annotatedTarget>biota</owl:annotatedTarget>
        <oboInOwl:hasSynonymType rdf:resource="http://purl.obolibrary.org/obo/ncbitaxon#synonym"/>
    </owl:Axiom>
    


    <!-- http://purl.obolibrary.org/obo/NCBITaxon_1389465 -->

    <owl:Class rdf:about="http://purl.obolibrary.org/obo/NCBITaxon_1389465">
        <rdfs:subClassOf rdf:resource="http://purl.obolibrary.org/obo/NCBITaxon_75144"/>
        <rdfs:label>Disholcaspis</rdfs:label>
    </owl:Class>
    


    <!-- http://purl.obolibrary.org/obo/NCBITaxon_1420675 -->

    <owl:Class rdf:about="http://purl.obolibrary.org/obo/NCBITaxon_1420675">
        <rdfs:subClassOf rdf:resource="http://purl.obolibrary.org/obo/NCBITaxon_33406"/>
        <rdfs:label>Macrodiplosis</rdfs:label>
    </owl:Class>
    


    <!-- http://purl.obolibrary.org/obo/NCBITaxon_1540852 -->

    <owl:Class rdf:about="http://purl.obolibrary.org/obo/NCBITaxon_1540852">
        <rdfs:subClassOf rdf:resource="http://purl.obolibrary.org/obo/NCBITaxon_1389465"/>
        <rdfs:label>Disholcaspis quercusglobulus</rdfs:label>
    </owl:Class>
    


    <!-- http://purl.obolibrary.org/obo/NCBITaxon_1934075 -->

    <owl:Class rdf:about="http://purl.obolibrary.org/obo/NCBITaxon_1934075">
        <rdfs:subClassOf rdf:resource="http://purl.obolibrary.org/obo/NCBITaxon_1389465"/>
        <rdfs:label>Disholcaspis spongiosa</rdfs:label>
    </owl:Class>
    


    <!-- http://purl.obolibrary.org/obo/NCBITaxon_1934078 -->

    <owl:Class rdf:about="http://purl.obolibrary.org/obo/NCBITaxon_1934078">
        <rdfs:subClassOf rdf:resource="http://purl.obolibrary.org/obo/NCBITaxon_75144"/>
        <rdfs:label>Acraspis</rdfs:label>
    </owl:Class>
    


    <!-- http://purl.obolibrary.org/obo/NCBITaxon_197562 -->

    <owl:Class rdf:about="http://purl.obolibrary.org/obo/NCBITaxon_197562">
        <rdfs:subClassOf rdf:resource="http://purl.obolibrary.org/obo/NCBITaxon_197563"/>
        <ncbitaxon:has_rank rdf:resource="http://purl.obolibrary.org/obo/NCBITaxon_clade"/>
        <oboInOwl:hasDbXref>GC_ID:1</oboInOwl:hasDbXref>
        <oboInOwl:hasDbXref>PMID:10874751</oboInOwl:hasDbXref>
        <oboInOwl:hasDbXref>PMID:11557979</oboInOwl:hasDbXref>
        <oboInOwl:hasOBONamespace>ncbi_taxonomy</oboInOwl:hasOBONamespace>
        <oboInOwl:id>NCBITaxon:197562</oboInOwl:id>
        <rdfs:label>Pancrustacea</rdfs:label>
    </owl:Class>
    


    <!-- http://purl.obolibrary.org/obo/NCBITaxon_197563 -->

    <owl:Class rdf:about="http://purl.obolibrary.org/obo/NCBITaxon_197563">
        <rdfs:subClassOf rdf:resource="http://purl.obolibrary.org/obo/NCBITaxon_6656"/>
        <ncbitaxon:has_rank rdf:resource="http://purl.obolibrary.org/obo/NCBITaxon_clade"/>
        <oboInOwl:hasDbXref>GC_ID:1</oboInOwl:hasDbXref>
[truncated: 1,197,311 more chars]
