# Supplementary material for: GallOnt: An ontology for plant gall phenotypes
Source: Biodivers Data J. 2024 Aug 26;12:e128585. doi: 10.3897/BDJ.12.e128585 (PMC11369494; doi:10.3897/BDJ.12.e128585)
Supplement: Supplementary material 2 — White oak gall phenotypes [file bdj-12-e128585-s002.xlsx]

## Sheet: gallformersQalba
family	captured?	genus	species	generation	hostGenus	hostSpecies	naturalLanguagephenotype	source	character	characterState	comments
Cynipidae	y	Feron	apiarium	asexual	Quercus	alba	sessile	https://www.biodiversitylibrary.org/page/7735404	attachment quality	sessile
Cynipidae	y	Feron	apiarium	asexual	Quercus	alba	white or pinkish	https://www.biodiversitylibrary.org/page/7735404	color	pale pink
Cynipidae	y	Feron	apiarium	asexual	Quercus	alba	measuring up to ... by 4.0 mm high	https://www.biodiversitylibrary.org/page/7735404	height	4.0 mm
Cynipidae	y	Feron	apiarium	asexual	Quercus	alba	Inside is a large cavity with a transverse larval cell at very base	https://www.biodiversitylibrary.org/page/7735404	internal quality	monothalamous
Cynipidae	y	Feron	apiarium	asexual	Quercus	alba	underside of leaf close to edge	https://www.biodiversitylibrary.org/page/7735404	location	abaxial leaf epidermis
Cynipidae	y	Feron	apiarium	asexual	Quercus	alba	in October	https://www.biodiversitylibrary.org/page/7735404	season	October
Cynipidae	y	Feron	apiarium	asexual	Quercus	alba	shaped like an old-fashioned straw beehive	https://www.biodiversitylibrary.org/page/7735404	shape	tholiform
Cynipidae	y	Feron	apiarium	asexual	Quercus	alba	Solitary	https://www.biodiversitylibrary.org/page/7735404	spatial pattern	solitary
Cynipidae	y	Feron	apiarium	asexual	Quercus	alba	measuring up to 4.6 mm broad	https://www.biodiversitylibrary.org/page/7735404	width	≤4.6 mm
Cynipidae	y	Holocynips	badia	asexual	Quercus	alba	clasping or sessile base	https://www.biodiversitylibrary.org/page/7562962	attachment quality	sessile
Cynipidae	y	Holocynips	badia	asexual	Quercus	alba	brown	https://www.biodiversitylibrary.org/page/7562962	color	brown
Cynipidae	y	Holocynips	badia	asexual	Quercus	alba	12-15 mm. in diameter	https://www.biodiversitylibrary.org/page/7562962	diameter	12-15 mm
Cynipidae	y	Holocynips	badia	asexual	Quercus	alba	6-10 mm. high	https://www.biodiversitylibrary.org/page/7562962	height	6-10 mm
Cynipidae	y	Holocynips	badia	asexual	Quercus	alba	base of thrifty sprouts about stumps or on bark of small trees just below surface of ground	https://www.biodiversitylibrary.org/page/7562962	location	stem
Cynipidae	y	Holocynips	badia	asexual	Quercus	alba	button-shaped	https://www.biodiversitylibrary.org/page/7562962	shape	lenticular
Cynipidae	y	Holocynips	badia	asexual	Quercus	alba	convex	https://www.biodiversitylibrary.org/page/7562962	shape	convex
Cynipidae	y	Holocynips	badia	asexual	Quercus	alba	some being much more rugose than others	https://www.biodiversitylibrary.org/page/7562962	texture	rugose
Cynipidae	y	Neuroterus	bassettii	sexual	Quercus	alba	monothalamous	https://www.biodiversitylibrary.org/page/7490919	internal quality	monothalamous
Cynipidae	y	Neuroterus	bassettii	sexual	Quercus	alba	only large enough to contain the larva of the small gall-fly	https://www.biodiversitylibrary.org/page/7490919	internal quality	monothalamous
Cynipidae	y	Neuroterus	bassettii	sexual	Quercus	alba	variously situated on the stem and principal veins of very young white oak leaves	https://www.biodiversitylibrary.org/page/7490919	location	leaf vein
Cynipidae	y	Neuroterus	bassettii	sexual	Quercus	alba	densely covered and often nearly hidden in their pubescence	https://www.biodiversitylibrary.org/page/7490919	pilosity	hairy
Cynipidae	y	Neuroterus	bassettii	sexual	Quercus	alba	oval	https://www.biodiversitylibrary.org/page/7490919	shape	subelliptical
Cynipidae	y	Andricus	capillatus	asexual	Quercus	alba	Cluster of 2-12	https://www.biodiversitylibrary.org/page/7610577	amount	2–12
Cynipidae	y	Andricus	capillatus	asexual	Quercus	alba	whitish or tan-colored	https://www.biodiversitylibrary.org/page/7610577	color	light brown
Cynipidae	y	Andricus	capillatus	asexual	Quercus	alba	2-3 mm in diameter	https://www.biodiversitylibrary.org/page/7610577	diameter	2-3 mm
Cynipidae	y	Andricus	capillatus	asexual	Quercus	alba	on midrib	https://www.biodiversitylibrary.org/page/7610577	location	leaf midvein
Cynipidae	y	Andricus	capillatus	asexual	Quercus	alba	under side of leaf	https://www.biodiversitylibrary.org/page/7610577	location	abaxial leaf epidermis
Cynipidae	y	Andricus	capillatus	asexual	Quercus	alba	covered with sparse short pubescence which does not hide the outline of the gall	https://www.biodiversitylibrary.org/page/7610577	pilosity	hairy
Cynipidae	y	Andricus	capillatus	asexual	Quercus	alba	in fall	https://www.biodiversitylibrary.org/page/7610577	season
Cynipidae	y	Andricus	capillatus	asexual	Quercus	alba	somewhat globular but slightly distorted by mutual pressure	https://www.biodiversitylibrary.org/page/7610577	shape	subspherical
Cynipidae	y	Andricus	capillatus	asexual	Quercus	alba	Cluster of 2-12	https://www.biodiversitylibrary.org/page/7610577	spatial pattern	clustered
Cynipidae	y	Sphaeroteras	carolina	asexual	Quercus	alba	.20 inch in diameter	https://www.biodiversitylibrary.org/page/7475065	diameter	5.08 mm
Cynipidae	y	Sphaeroteras	carolina	asexual	Quercus	alba	to the petiole of a leaf	https://www.biodiversitylibrary.org/page/7475065	location	petiole
Cynipidae	y	Sphaeroteras	carolina	asexual	Quercus	alba	finely pubescent	https://www.biodiversitylibrary.org/page/7475065	pilosity	hairy
Cynipidae	y	Sphaeroteras	carolina	asexual	Quercus	alba	globular	https://www.biodiversitylibrary.org/page/7475065	shape	subspherical
Cynipidae	y	Sphaeroteras	carolina	asexual	Quercus	alba	slightly attached	https://www.biodiversitylibrary.org/page/7475065	shedability	semideciduous
Cynipidae	y	Sphaeroteras	carolina	sexual	Quercus	alba	Initially red/yellow	https://doi.org/10.11646/zootaxa.5145.1	color	red, yellow
Cynipidae	y	Sphaeroteras	carolina	sexual	Quercus	alba	3 mm diameter at widest point	https://doi.org/10.11646/zootaxa.5145.1	diameter	3 mm
Cynipidae	y	Sphaeroteras	carolina	sexual	Quercus	alba	6–7 mm long	https://doi.org/10.11646/zootaxa.5145.1	length	6-7 mm
Cynipidae	y	Sphaeroteras	carolina	sexual	Quercus	alba	on small twigs	https://doi.org/10.11646/zootaxa.5145.1	location	branch
Cynipidae	y	Sphaeroteras	carolina	sexual	Quercus	alba	with pale pubescence	https://doi.org/10.11646/zootaxa.5145.1	pilosity	hairy
Cynipidae	y	Sphaeroteras	carolina	sexual	Quercus	alba	pear-shaped	https://doi.org/10.11646/zootaxa.5145.1	shape	pear-shaped
Cynipidae	y	Andricus	chinquapin	sexual	Quercus	alba	formed of a pale green elliptic head like a minute pod, tapering into a slender dull brown stalk	https://www.biodiversitylibrary.org/page/54772957	color pattern	multicolored
Cynipidae	y	Andricus	chinquapin	sexual	Quercus	alba	nearly a half inch long	https://www.biodiversitylibrary.org/page/54772957	length	12.7 mm
Cynipidae	y	Andricus	chinquapin	sexual	Quercus	alba	Arising perpendicularly or obliquely from the upper surface of the leaves	https://www.biodiversitylibrary.org/page/54772957	location	adaxial leaf epidermis
Cynipidae	y	Andricus	chinquapin	sexual	Quercus	alba	surface thinly clothed with fine short hairs	https://www.biodiversitylibrary.org/page/54772957	pilosity	hairy
Cynipidae	y	Andricus	chinquapin	sexual	Quercus	alba	in May	https://www.biodiversitylibrary.org/page/54772957	season	May
Cynipidae	y	Andricus	chinquapin	sexual	Quercus	alba	little slender club-shaped galls	https://www.biodiversitylibrary.org/page/54772957	shape	clavate
Cynipidae	y	Andricus	chinquapin	sexual	Quercus	alba	one or more growing upon the same leaf	https://www.biodiversitylibrary.org/page/54772957	spatial pattern	solitary
Cynipidae	y	Neuroterus	clarkeae	sexual	Quercus	alba	drying light yellowish brown	https://www.biodiversitylibrary.org/page/53512378	color	yellow brown
Cynipidae	y	Neuroterus	clarkeae	sexual	Quercus	alba	1.0 mm. in diameter	https://www.biodiversitylibrary.org/page/53512378	diameter	1.0 mm
Cynipidae	y	Neuroterus	clarkeae	sexual	Quercus	alba	monothalamous	https://www.biodiversitylibrary.org/page/53512378	internal quality	monothalamous
Cynipidae	y	Neuroterus	clarkeae	sexual	Quercus	alba	egg-shaped capsule	https://www.biodiversitylibrary.org/page/53512378	larval chamber shape	subelliptical
Cynipidae	y	Neuroterus	clarkeae	sexual	Quercus	alba	2.0-3. 0 mm. long	https://www.biodiversitylibrary.org/page/53512378	length	2.0-3.0 mm
Cynipidae	y	Neuroterus	clarkeae	sexual	Quercus	alba	On the edge of the leaf or on the aments	https://www.biodiversitylibrary.org/page/53512378	location	leaf lamina margin
Cynipidae	y	Neuroterus	clarkeae	sexual	Quercus	alba	scatteringly set with short wool	https://www.biodiversitylibrary.org/page/53512378	pilosity	hairy
Cynipidae	y	Neuroterus	clarkeae	sexual	Quercus	alba	pointed at one end	https://www.biodiversitylibrary.org/page/53512378	shape	tapered
Cynipidae	y	Feron	clarkei	sexual	Quercus	alba	Small, and not quite three-sixteenths of an inch in diameter	https://www.biodiversitylibrary.org/page/7490899	diameter	<4.7625 mm
Cynipidae	y	Feron	clarkei	sexual	Quercus	alba	filled with larvae, which are separated from each other by very thin, filmy walls	https://www.biodiversitylibrary.org/page/7490899	internal quality	polythalamous
Cynipidae	y	Feron	clarkei	sexual	Quercus	alba	formed of the buds of the white oak	https://www.biodiversitylibrary.org/page/7490899	location	bud
Cynipidae	y	Feron	clarkei	sexual	Quercus	alba	round	https://www.biodiversitylibrary.org/page/7490899	shape	spheroid
Cynipidae	y	Feron	clarkei	sexual	Quercus	alba	smooth	https://www.biodiversitylibrary.org/page/7490899	texture	smooth
Cynipidae	y	Callirhytis	clavula	asexual	Quercus	alba	the bark upon them of a brighter cherry red color than elsewhere	https://www.biodiversitylibrary.org/page/54772998	color	reddish
Cynipidae	y	Callirhytis	clavula	asexual	Quercus	alba	several small hard grains resembling seeds, each having a cavity in its center, in which, doubled together, lies a soft white footless worm	https://www.biodiversitylibrary.org/page/54772998	internal quality	polythalamous
Cynipidae	y	Callirhytis	clavula	asexual	Quercus	alba	irregular swellings thrice as thick as the twig below them	https://www.biodiversitylibrary.org/page/54772998	morphology
Cynipidae	y	Feron	comata	sexual	Quercus	alba	tan	https://www.biodiversitylibrary.org/page/15672474	color	light brown
Cynipidae	y	Feron	comata	sexual	Quercus	alba	3.0 by 1.4 mm.	https://www.biodiversitylibrary.org/page/15672474	length	3 mm
Cynipidae	y	Feron	comata	sexual	Quercus	alba	Produced singly at edge of leaf	https://www.biodiversitylibrary.org/page/15672474	location	leaf lamina margin
Cynipidae	y	Feron	comata	sexual	Quercus	alba	covered with crinkly white matted hairs	https://www.biodiversitylibrary.org/page/15672474	pilosity	hairy
Cynipidae	y	Feron	comata	sexual	Quercus	alba	in early spring	https://www.biodiversitylibrary.org/page/15672474	season
Cynipidae	y	Feron	comata	sexual	Quercus	alba	Conical	https://www.biodiversitylibrary.org/page/15672474	shape	conical
Cynipidae	y	Feron	comata	sexual	Quercus	alba	Produced singly at edge of leaf	https://www.biodiversitylibrary.org/page/15672474	spatial pattern	solitary
Cynipidae	y	Feron	comata	sexual	Quercus	alba	3.0 by 1.4 mm.	https://www.biodiversitylibrary.org/page/15672474	width	1.4 mm
Cynipidae	y	Zopheroteras	cuneatum	asexual	Quercus	alba	red	https://www.biodiversitylibrary.org/page/7735394	color	red
Cynipidae	y	Zopheroteras	cuneatum	asexual	Quercus	alba	3.0-4.4 mm. long	https://www.biodiversitylibrary.org/page/7735394	diameter	3.0-4.4 mm
Cynipidae	y	Zopheroteras	cuneatum	asexual	Quercus	alba	attached to the very base of the petiole	https://www.biodiversitylibrary.org/page/7735394	location	petiole
Cynipidae	y	Zopheroteras	cuneatum	asexual	Quercus	alba	in fall	https://www.biodiversitylibrary.org/page/7735394	season
Cynipidae	y	Zopheroteras	cuneatum	asexual	Quercus	alba	Conical	https://www.biodiversitylibrary.org/page/7735394	shape	conical
Cynipidae	y	Zopheroteras	cuneatum	asexual	Quercus	alba	1.5 mm. broad at base	https://www.biodiversitylibrary.org/page/7735394	width	1.5 mm
Cynipidae	y	Andricus	deciduatus	asexual	Quercus	alba	Greenish-gray with longitudinal purple streaks	https://www.biodiversitylibrary.org/page/7610730	color pattern	barred
Cynipidae	y	Andricus	deciduatus	asexual	Quercus	alba	4 mm in diameter	https://www.biodiversitylibrary.org/page/7610730	diameter	4 mm
Cynipidae	y	Andricus	deciduatus	asexual	Quercus	alba	4.5 mm long	https://www.biodiversitylibrary.org/page/7610730	length	4.5 mm
Cynipidae	y	Andricus	deciduatus	asexual	Quercus	alba	bud gall	https://www.biodiversitylibrary.org/page/7610730	location	bud
Cynipidae	y	Andricus	deciduatus	asexual	Quercus	alba	fall	https://www.biodiversitylibrary.org/page/7610730	season	September 22-December 21
Cynipidae	y	Andricus	deciduatus	asexual	Quercus	alba	ellipsoidal	https://www.biodiversitylibrary.org/page/7610730	shape	subelliptical
Cynipidae	y	Andricus	deciduatus	asexual	Quercus	alba	slightly pointed at apex with a heart-shaped base	https://www.biodiversitylibrary.org/page/7610730	shape	acuminate
Cynipidae	y	Andricus	deciduatus	asexual	Quercus	alba	deciduous	https://www.biodiversitylibrary.org/page/7610730	shedability	deciduous
Cynipidae	y	Andricus	deciduatus	asexual	Quercus	alba	drop to the ground and the thin fleshy layer decays	https://www.biodiversitylibrary.org/page/7610730	shedability	deciduous
Cynipidae	y	Andricus	deciduatus	asexual	Quercus	alba	longitudinally ribbed hard thin-walled shell with a large larval cavity	https://www.biodiversitylibrary.org/page/7610730	texture	corrugated
Cynipidae	y	Andricus	deciduatus	asexual	Quercus	alba	surface pebbled under lens	https://www.biodiversitylibrary.org/page/7610730	texture	knobbled
Cynipidae	y	Andricus	dimorphus	asexual	Quercus	alba	Grayish when old and very hard	https://www.biodiversitylibrary.org/page/5350664	color	gray
Cynipidae	y	Andricus	dimorphus	asexual	Quercus	alba	greenish, and more or less tinged with pink	https://www.biodiversitylibrary.org/page/5350664	color	green
Cynipidae	y	Andricus	dimorphus	asexual	Quercus	alba	greenish, and more or less tinged with pink	https://www.biodiversitylibrary.org/page/5350664	color pattern	mottled
Cynipidae	y	Andricus	dimorphus	asexual	Quercus	alba	measures from 2.50-3 mm. in diameter	https://www.biodiversitylibrary.org/page/5350664	diameter	2.5-3 mm
Cynipidae	y	Andricus	dimorphus	asexual	Quercus	alba	Hollow inside with a single round larval chamber	https://www.biodiversitylibrary.org/page/5350664	internal quality	monothalamous
Cynipidae	y	Andricus	dimorphus	asexual	Quercus	alba	Monothalamous	https://www.biodiversitylibrary.org/page/5350664	internal quality	monothalamous
Cynipidae	y	Andricus	dimorphus	asexual	Quercus	alba	on the basal part of the midrib or petiole	https://www.biodiversitylibrary.org/page/5350664	location	leaf midvein
Cynipidae	y	Andricus	dimorphus	asexual	Quercus	alba	underside of leaves	https://www.biodiversitylibrary.org/page/5350664	location	abaxial leaf epidermis
Cynipidae	y	Andricus	dimorphus	asexual	Quercus	alba	almost globular,	https://www.biodiversitylibrary.org/page/5350664	shape	subspherical
Cynipidae	y	Andricus	dimorphus	asexual	Quercus	alba	pointed basally	https://www.biodiversitylibrary.org/page/5350664	shape	teardrop-shaped
Cynipidae	y	Andricus	dimorphus	asexual	Quercus	alba	each gall is separate and easily detachable	https://www.biodiversitylibrary.org/page/5350664	shedability	deciduous
Cynipidae	y	Andricus	dimorphus	asexual	Quercus	alba	closely packed together	https://www.biodiversitylibrary.org/page/5350664	spatial pattern
Cynipidae	y	Andricus	dimorphus	asexual	Quercus	alba	surface roughened	https://www.biodiversitylibrary.org/page/5350664	texture	rough
Cynipidae	y	Callirhytis	elliptica	asexual	Quercus	alba	Brown	https://www.biodiversitylibrary.org/page/7562936	color	brown
Cynipidae	y	Callirhytis	elliptica	asexual	Quercus	alba	monothalamous	https://www.biodiversitylibrary.org/page/7562936	internal quality	monothalamous
Cynipidae	y	Callirhytis	elliptica	asexual	Quercus	alba	swelling	https://www.biodiversitylibrary.org/page/7562936	internal quality	swollen
Cynipidae	y	Callirhytis	elliptica	asexual	Quercus	alba	on small rootlets found an inch or two under the humus on forest floor underneath large trees	https://www.biodiversitylibrary.org/page/7562936	location	root
Cynipidae	y	Callirhytis	elliptica	asexual	Quercus	alba	ellipsoidal	https://www.biodiversitylibrary.org/page/7562936	shape	subelliptical
Cynipidae	y	Callirhytis	elliptica	asexual	Quercus	alba	smooth	https://www.biodiversitylibrary.org/page/7562936	texture	smooth
Cynipidae	y	Acraspis	erinacei	asexual	Quercus	alba	central cavities, which measure 2 mm x 3 mm and are located in the central portion of the growth	https://www.biodiversitylibrary.org/item/42040#page/13/mode/1up	cavity location
Cynipidae	y	Acraspis	erinacei	asexual	Quercus	alba	in autumn it becomes yellowish brown, much lighter in color than the tinting of the leaf	https://www.biodiversitylibrary.org/item/42040#page/13/mode/1up	color	yellow brown
Cynipidae	y	Acraspis	erinacei	asexual	Quercus	alba	length from 10-15 mm	https://www.biodiversitylibrary.org/item/42040#page/13/mode/1up	length	10-15 mm
Cynipidae	y	Acraspis	erinacei	asexual	Quercus	alba	occurs on both sides of the White Oak leaf, generally on the midrib, though it is often found on the lateral veins	https://www.biodiversitylibrary.org/item/42040#page/13/mode/1up	location	leaf vein
Cynipidae	y	Acraspis	erinacei	asexual	Quercus	alba	rounded or oblong	https://www.biodiversitylibrary.org/item/42040#page/13/mode/1up	shape	subspherical or subelliptical
Cynipidae	y	Acraspis	erinacei	asexual	Quercus	alba	more or less densely covered with spines	https://www.biodiversitylibrary.org/item/42040#page/13/mode/1up	texture	spiny
Cynipidae	y	Acraspis	erinacei	asexual	Quercus	alba	surface finely netted with fissures	https://www.biodiversitylibrary.org/item/42040#page/13/mode/1up	texture	crackled
Cynipidae	y	Acraspis	erinacei	sexual	Quercus	alba	gall at this stage ... greenish in color	https://www.biodiversitylibrary.org/item/42040#page/13/mode/1up	color	green
Cynipidae	y	Acraspis	erinacei	sexual	Quercus	alba	gall has by this time changed to a yellowish brown color,	https://www.biodiversitylibrary.org/item/42040#page/13/mode/1up	color	brown
Cynipidae	y	Acraspis	erinacei	sexual	Quercus	alba	Galls ... when mature are reddish brown	https://www.biodiversitylibrary.org/item/42040#page/13/mode/1up	color	red brown
Cynipidae	y	Acraspis	erinacei	sexual	Quercus	alba	gall has by this time ... becomes quite dry and brittle	https://www.biodiversitylibrary.org/item/42040#page/13/mode/1up	flexibility	brittle
Cynipidae	y	Acraspis	erinacei	sexual	Quercus	alba	gall at this stage ... contained a watery fluid	https://www.biodiversitylibrary.org/item/42040#page/13/mode/1up	internal quality	succulent
Cynipidae	y	Acraspis	erinacei	sexual	Quercus	alba	gall at this stage was thin-walled	https://www.biodiversitylibrary.org/item/42040#page/13/mode/1up	internal quality
Cynipidae	y	Acraspis	erinacei	sexual	Quercus	alba	Galls also develop on the apical portion of the leaf and flower buds	https://www.biodiversitylibrary.org/item/42040#page/13/mode/1up	location	bud
Cynipidae	y	Acraspis	erinacei	sexual	Quercus	alba	on the lower green portion of the scale	https://www.biodiversitylibrary.org/item/42040#page/13/mode/1up	location	bud scale leaf
Cynipidae	y	Acraspis	erinacei	sexual	Quercus	alba	gall at this stage ... with a pebbled surface	https://www.biodiversitylibrary.org/item/42040#page/13/mode/1up	texture	knobbled
Cynipidae	y	Neuroterus	escharensis	asexual	Quercus	alba	Sometimes two cells occur side by side under the same leaf scar	https://www.biodiversitylibrary.org/page/7610579	internal quality	monothalamous
Cynipidae	y	Neuroterus	escharensis	asexual	Quercus	alba	hidden in the tissue of the twig under a leaf scar	https://www.biodiversitylibrary.org/page/7610579	location	branch
Cynipidae	y	Neuroterus	escharensis	asexual	Quercus	alba	usually underneath the scars just below the terminal bud cluster	https://www.biodiversitylibrary.org/page/7610579	location	stem
Cynipidae	y	Callirhytis	exigua	sexual	Quercus	alba	very dark slate color	https://www.biodiversitylibrary.org/page/7522404	color	dark gray
Cynipidae	y	Callirhytis	exigua	sexual	Quercus	alba	so very thin shelled and brittle that it is almost impossible to remove one when dry	https://www.biodiversitylibrary.org/page/7522404	flexibility	brittle
Cynipidae	y	Callirhytis	exigua	sexual	Quercus	alba	galls were thin	https://www.biodiversitylibrary.org/page/7522404	internal quality
Cynipidae	y	Callirhytis	exigua	sexual	Quercus	alba	In size they measure nearly .05 of an inch in length	https://www.biodiversitylibrary.org/page/7522404	length	1.27 mm
Cynipidae	y	Callirhytis	exigua	sexual	Quercus	alba	modified sterile florets of the oak	https://www.biodiversitylibrary.org/page/7522404	location	catkin
Cynipidae	y	Callirhytis	exigua	sexual	Quercus	alba	oval	https://www.biodiversitylibrary.org/page/7522404	shape	subelliptical
Cynipidae	y	Callirhytis	exigua	sexual	Quercus	alba	not quite smooth	https://www.biodiversitylibrary.org/page/7522404	texture	rough
Cynipidae	y	Callirhytis	exigua	sexual	Quercus	alba	almost .04 in breadth	https://www.biodiversitylibrary.org/page/7522404	width	1.016 mm
Cynipidae	y	Callirhytis	gemmiformis	asexual	Quercus	alba	Green, sometimes tinged with red	https://www.biodiversitylibrary.org/page/28154038	color	green
Cynipidae	y	Callirhytis	gemmiformis	asexual	Quercus	alba	Green, sometimes tinged with red	https://www.biodiversitylibrary.org/page/28154038	color pattern	mottled
Cynipidae	y	Callirhytis	gemmiformis	asexual	Quercus	alba	hollow inside	https://www.biodiversitylibrary.org/page/28154038	internal quality	hollow
Cynipidae	y	Callirhytis	gemmiformis	asexual	Quercus	alba	Monothalamous	https://www.biodiversitylibrary.org/page/28154038	internal quality	monothalamous
Cynipidae	y	Callirhytis	gemmiformis	asexual	Quercus	alba	Length 3-4 mm	https://www.biodiversitylibrary.org/page/28154038	length	3-4 mm
Cynipidae	y	Callirhytis	gemmiformis	asexual	Quercus	alba	On the trunk	https://www.biodiversitylibrary.org/page/28154038	location	stem
Cynipidae	y	Callirhytis	gemmiformis	asexual	Quercus	alba	May-October	https://www.biodiversitylibrary.org/page/28154038	season	May-October
Cynipidae	y	Callirhytis	gemmiformis	asexual	Quercus	alba	pointed at the apex	https://www.biodiversitylibrary.org/page/28154038	shape	tapered
Cynipidae	y	Acraspis	gemula	sexual	Quercus	alba	dull blackish color	https://www.biodiversitylibrary.org/page/3043687	color	black
Cynipidae	y	Acraspis	gemula	sexual	Quercus	alba	often nearly hidden in the surrounding bud scales	https://www.biodiversitylibrary.org/page/3043687	conspicuousness	inconspicuous
Cynipidae	y	Acraspis	gemula	sexual	Quercus	alba	only .10 of an inch in length and .05 in diameter	https://www.biodiversitylibrary.org/page/3043687	diameter	1.27 mm
Cynipidae	y	Acraspis	gemula	sexual	Quercus	alba	only .10 of an inch in length and .05 in diameter	https://www.biodiversitylibrary.org/page/3043687	length	2.54 mm
Cynipidae	y	Acraspis	gemula	sexual	Quercus	alba	in the centre of both the flowering and leal buds	https://www.biodiversitylibrary.org/page/3043687	location	bud
Cynipidae	y	Acraspis	gemula	sexual	Quercus	alba	exactly like an ordinary acorn in shape having a truncate base and a cone-like extremity with a sharp point at the apex	https://www.biodiversitylibrary.org/page/3043687	shape	conical
Cynipidae	y	Acraspis	gemula	sexual	Quercus	alba	Only one gall is found in a single bud	https://www.biodiversitylibrary.org/page/3043687	spatial pattern	solitary
Cecidomyiidae	y	Dasineura	glandis		Quercus	alba	in acorn, between seed coats	https://lccn.loc.gov/88047921	location	fruit
Cynipidae	y	Callirhytis	glandulus	asexual	Quercus	alba	color yellowish, often with a roseate tint	https://www.biodiversitylibrary.org/page/26378282	color	yellow
Cynipidae	y	Callirhytis	glandulus	asexual	Quercus	alba	Larva lying in a cell near the crown	https://www.biodiversitylibrary.org/page/26378282	internal quality	monothalamous
Cynipidae	y	Callirhytis	glandulus	asexual	Quercus	alba	5 mm long	https://www.biodiversitylibrary.org/page/26378282	length	5 mm
Cynipidae	y	Callirhytis	glandulus	asexual	Quercus	alba	on the cups of acorns	https://www.biodiversitylibrary.org/page/26378282	location	fruit
Cynipidae	y	Callirhytis	glandulus	asexual	Quercus	alba	base truncate and covered with whitish down	https://www.biodiversitylibrary.org/page/26378282	pilosity	hairy
Cynipidae	y	Callirhytis	glandulus	asexual	Quercus	alba	elongate, pip-like	https://www.biodiversitylibrary.org/page/26378282	shape
Cynipidae	y	Callirhytis	glandulus	asexual	Quercus	alba	gall falls out of its cavity on to the ground	https://www.biodiversitylibrary.org/page/26378282	shedability	deciduous
Cynipidae	y	Callirhytis	glandulus	asexual	Quercus	alba	crown with a central, conical nipple	https://www.biodiversitylibrary.org/page/26378282	surface feature shape	papillary
Cynipidae	y	Callirhytis	glandulus	asexual	Quercus	alba	corrugate longitudinally	https://www.biodiversitylibrary.org/page/26378282	texture	corrugated
Cynipidae	y	Callirhytis	glandulus	asexual	Quercus	alba	not quite half [of 5 mm] as wide	https://www.biodiversitylibrary.org/page/26378282	width	<5 mm
Cynipidae	y	Disholcaspis	globosa	asexual	Quercus	alba	dark red or sometimes yellowish	https://www.biodiversitylibrary.org/page/7563093	color	dark red
Cynipidae	y	Disholcaspis	globosa	asexual	Quercus	alba	Each is 8-12 mm in diameter	https://www.biodiversitylibrary.org/page/7563093	diameter	8-12 mm
Cynipidae	y	Disholcaspis	globosa	asexual	Quercus	alba	interior spongy	https://www.biodiversitylibrary.org/page/7563093	internal quality	spongy
Cynipidae	y	Disholcaspis	globosa	asexual	Quercus	alba	with a distinct thin inner shell	https://www.biodiversitylibrary.org/page/7563093	internal quality
Cynipidae	y	Disholcaspis	globosa	asexual	Quercus	alba	at base of 2-3 year old sprouts from stumps and are almost always hidden by debris	https://www.biodiversitylibrary.org/page/7563093	location	branch
Cynipidae	y	Disholcaspis	globosa	asexual	Quercus	alba	Similar to those of Disholcaspis globulus (Fitch) in appearance, but less regular in shape	https://www.biodiversitylibrary.org/page/7563093	shape	subspherical
Cynipidae	y	Disholcaspis	globosa	asexual	Quercus	alba	closely crowded together about the base of sprouts and there may be from two or three to as many as forty in the cluster	https://www.biodiversitylibrary.org/page/7563093	spatial pattern
Cynipidae	y	Disholcaspis	globosa	asexual	Quercus	alba	occur in clusters	https://www.biodiversitylibrary.org/page/7563093	spatial pattern	clustered
Cynipidae	y	Loxaulus	illinoisensis	asexual	Quercus	alba	abrupt swelling of four to five times the normal diameter of the shoot	https://www.biodiversitylibrary.org/page/7562942	internal quality	swollen
Cynipidae	y	Loxaulus	illinoisensis	asexual	Quercus	alba	abrupt swelling ... extending for a distance of as far as 30 cm.	https://www.biodiversitylibrary.org/page/7562942	length
Cynipidae	y	Loxaulus	illinoisensis	asexual	Quercus	alba	at the crown of small sapling	https://www.biodiversitylibrary.org/page/7562942	location	stem
Cynipidae	y	Loxaulus	illinoisensis	asexual	Quercus	alba	Almost wholly buried under the debris on forest floor	https://www.biodiversitylibrary.org/page/7562942
Cynipidae	y	Andricus	indistinctus	asexual	Quercus	alba	dry ones are about one-eigth of an inch	https://www.biodiversitylibrary.org/page/7490911	diameter	3.175 mm
Cynipidae	y	Andricus	indistinctus	asexual	Quercus	alba	monothalamous	https://www.biodiversitylibrary.org/page/7490911	internal quality	monothalamous
Cynipidae	y	Andricus	indistinctus	asexual	Quercus	alba	attached by a broad base to the small twigs	https://www.biodiversitylibrary.org/page/7490911	location	branch
Cynipidae	y	Andricus	indistinctus	asexual	Quercus	alba	round galls	https://www.biodiversitylibrary.org/page/7490911	shape	subspherical
Cynipidae	y	Andricus	indistinctus	asexual	Quercus	alba	dry galls are wrinkled and closely resemble pepper corns	https://www.biodiversitylibrary.org/page/7490911	texture	rugose
Cynipidae	y	Andricus	mamillaformis	asexual	Quercus	alba	green or brownish	https://www.biodiversitylibrary.org/page/7610814	color	green or brown
Cynipidae	y	Andricus	mamillaformis	asexual	Quercus	alba	bud gall	https://www.biodiversitylibrary.org/page/7610814	location	bud
Cynipidae	y	Andricus	mamillaformis	asexual	Quercus	alba	half protruding beyond the bud scales	https://www.biodiversitylibrary.org/page/7610814	location
Cynipidae	y	Andricus	mamillaformis	asexual	Quercus	alba	produced in the fall	https://www.biodiversitylibrary.org/page/7610814	season	September 22-December 21
Cynipidae	y	Andricus	mamillaformis	asexual	Quercus	alba	Somewhat globular	https://www.biodiversitylibrary.org/page/7610814	shape	subspherical
Cynipidae	y	Andricus	mamillaformis	asexual	Quercus	alba	probably dropping to the ground when mature	https://www.biodiversitylibrary.org/page/7610814	shedability	deciduous
Cynipidae	y	Andricus	mamillaformis	asexual	Quercus	alba	with a nipple at apex	https://www.biodiversitylibrary.org/page/7610814	surface feature shape	papillary
Cynipidae	y	Andricus	mamillaformis	asexual	Quercus	alba	smooth	https://www.biodiversitylibrary.org/page/7610814	texture	smooth
Cynipidae	y	Holocynips	maxima	asexual	Quercus	alba	brown	https://www.biodiversitylibrary.org/page/7562963	color	brown
Cynipidae	y	Holocynips	maxima	asexual	Quercus	alba	90 by 50 by 50 mm. or smaller	https://www.biodiversitylibrary.org/page/7562963	diameter	≤50 mm
Cynipidae	y	Holocynips	maxima	asexual	Quercus	alba	90 by 50 by 50 mm. or smaller	https://www.biodiversitylibrary.org/page/7562963	height	≤50 mm
Cynipidae	y	Holocynips	maxima	asexual	Quercus	alba	showed exit holes where all the adults had escaped	https://www.biodiversitylibrary.org/page/7562963	internal quality	≤50 mm
Cynipidae	y	Holocynips	maxima	asexual	Quercus	alba	numerous hard shell-like thin-walled brown cells ... imbedded in the whitish matrix	https://www.biodiversitylibrary.org/page/7562963	internal quality	polythalamous
Cynipidae	y	Holocynips	maxima	asexual	Quercus	alba	When mature the interior is soft and easily cut or crumbled with the fingers	https://www.biodiversitylibrary.org/page/7562963	internal quality	pithy
Cynipidae	y	Holocynips	maxima	asexual	Quercus	alba	growing out from side of one of main roots at base of tree or stump just below surface of the ground	https://www.biodiversitylibrary.org/page/7562963	location	stem
Cynipidae	y	Holocynips	maxima	asexual	Quercus	alba	rounded mass	https://www.biodiversitylibrary.org/page/7562963	shape	amorphous
Cynipidae	y	Holocynips	maxima	asexual	Quercus	alba	Surface uneven but smooth	https://www.biodiversitylibrary.org/page/7562963	texture	smooth
Cynipidae	y	Neuroterus	minutus	sexual	Quercus	alba	usually of a pinkish color	https://www.biodiversitylibrary.org/page/3043679	color	pink
Cynipidae	y	Neuroterus	minutus	sexual	Quercus	alba	As soon as the leaves of Quercus alba begin to expand in the spring ... greatly enlarged petioles without a leaf blade	https://www.biodiversitylibrary.org/page/3043679	location	petiole
Cynipidae	y	Neuroterus	minutus	sexual	Quercus	alba	pubescent	https://www.biodiversitylibrary.org/page/3043679	pilosity	hairy
Cynipidae	y	Neuroterus	niger	asexual	Quercus	alba	show equally well from above and below	https://www.biodiversitylibrary.org/page/13762223	conspicuousness	conspicuous
Cynipidae	y	Neuroterus	niger	asexual	Quercus	alba	3 mm. in diameter	https://www.biodiversitylibrary.org/page/13762223	diameter	3 mm
Cynipidae	y	Neuroterus	niger	asexual	Quercus	alba	on the surface of the leaves	https://www.biodiversitylibrary.org/page/13762223	location	leaf lamina
Cynipidae	y	Neuroterus	niger	asexual	Quercus	alba	little pimples	https://www.biodiversitylibrary.org/page/13762223	shape	lenticular
Cynipidae	y	Neuroterus	niger	asexual	Quercus	alba	usually a large number on a single leaf.	https://www.biodiversitylibrary.org/page/13762223	spatial pattern	scattered
Cynipidae	y	Philonix	nigra	asexual	Quercus	alba	brown	https://www.biodiversitylibrary.org/page/11488949	color	brown
Cynipidae	y	Philonix	nigra	asexual	Quercus	alba	central cell surrounded and held in place by a dense growth of dark brown radiating fibres	https://www.biodiversitylibrary.org/page/11488949	internal quality	filamentous
Cynipidae	y	Philonix	nigra	asexual	Quercus	alba	attached to the under surface of the leaves	https://www.biodiversitylibrary.org/page/11488949	location	abaxial leaf epidermis
Cynipidae	y	Philonix	nigra	asexual	Quercus	alba	in September and October	https://www.biodiversitylibrary.org/page/11488949	season
Cynipidae	y	Philonix	nigra	asexual	Quercus	alba	globular	https://www.biodiversitylibrary.org/page/11488949	shape	subspherical
Cynipidae	y	Philonix	nigra	asexual	Quercus	alba	gives them the appearance of felt	https://www.biodiversitylibrary.org/page/11488949	texture	felt-like
Cecidomyiidae	y	Macrodiplosis	niveipila		Quercus	alba	under side of the leaf shows on the corresponding spot the swollen rib, which is pale green	https://www.biodiversitylibrary.org/page/28363390	color	light green
Cecidomyiidae	y	Macrodiplosis	niveipila		Quercus	alba	sometimes ten or more [larvae]	https://www.biodiversitylibrary.org/page/28363390	internal quality	polythalamous
Cecidomyiidae	y	Macrodiplosis	niveipila		Quercus	alba	on one of the ribs	https://www.biodiversitylibrary.org/page/28363390	location	leaf vein
Cecidomyiidae	y	Macrodiplosis	niveipila		Quercus	alba	upper surface of the leaf	https://www.biodiversitylibrary.org/page/28363390	location	adaxial leaf epidermis
Cecidomyiidae	y	Macrodiplosis	niveipila		Quercus	alba	white pubescence on the inside	https://www.biodiversitylibrary.org/page/28363390	pilosity	hairy
Cecidomyiidae	y	Macrodiplosis	niveipila		Quercus	alba	of oak leaves, consisting of a large fold	https://www.biodiversitylibrary.org/page/28363390	shape
Cynipidae	y	Neuroterus	perminimus	asexual	Quercus	alba	from oval parenchyma galls in the current season's leaves	https://www.biodiversitylibrary.org/page/7610593	location	parenchyma
Cynipidae	y	Neuroterus	perminimus	asexual	Quercus	alba	found in October and yielding adults, all agamic females, in the early spring	https://www.biodiversitylibrary.org/page/7610593	season	October
Cynipidae	y	Neuroterus	perminimus	asexual	Quercus	alba	oval	https://www.biodiversitylibrary.org/page/7610593	shape	subelliptical
Cynipidae	y	Neuroterus	perminimus	sexual	Quercus	alba	show on both sides [of the leaf]	https://www.biodiversitylibrary.org/page/7522427	conspicuousness	conspicuous
Cynipidae	y	Neuroterus	perminimus	sexual	Quercus	alba	.03 deep	https://www.biodiversitylibrary.org/page/7522427	height	0.762 mm
Cynipidae	y	Neuroterus	perminimus	sexual	Quercus	alba	.04 [in] long	https://www.biodiversitylibrary.org/page/7522427	length	1.016 mm
Cynipidae	y	Neuroterus	perminimus	sexual	Quercus	alba	embedded in the lamina of white oak leaves	https://www.biodiversitylibrary.org/page/7522427	location	leaf lamina
Cynipidae	y	Neuroterus	perminimus	sexual	Quercus	alba	reach their growth about June 25th, and the flies hatch out before July 10th.	https://www.biodiversitylibrary.org/page/7522427	season
Cynipidae	y	Neuroterus	perminimus	sexual	Quercus	alba	oval, pustule like	https://www.biodiversitylibrary.org/page/7522427	shape	subelliptical
Cynipidae	y	Neuroterus	perminimus	sexual	Quercus	alba	.03 wide	https://www.biodiversitylibrary.org/page/7522427	width	0.762 mm
Cynipidae	y	Acraspis	pezomachoides	asexual	Quercus	alba	Young galls light green	https://www.biodiversitylibrary.org/page/53516882#page/374/mode/1up	color	light green	Only extracted phenotypes relevant to pezomachoides, which Kinsey treated as conspecific with ther Acraspis
Cynipidae	y	Acraspis	pezomachoides	asexual	Quercus	alba	polythalamous with 2 cells	https://www.biodiversitylibrary.org/page/53516882#page/374/mode/1up	internal quality	polythalamous	Only extracted phenotypes relevant to pezomachoides, which Kinsey treated as conspecific with ther Acraspis
Cynipidae	y	Acraspis	pezomachoides	asexual	Quercus	alba	Attached to the midveins or lateral veins	https://www.biodiversitylibrary.org/page/53516882#page/374/mode/1up	location	leaf vein	Only extracted phenotypes relevant to pezomachoides, which Kinsey treated as conspecific with ther Acraspis
Cynipidae	y	Acraspis	pezomachoides	asexual	Quercus	alba	on either the upper or under sides of the leaves	https://www.biodiversitylibrary.org/page/53516882#page/374/mode/1up	location	leaf epidermis	Only extracted phenotypes relevant to pezomachoides, which Kinsey treated as conspecific with ther Acraspis
Cynipidae	y	Acraspis	pezomachoides	asexual	Quercus	alba	naked	https://www.biodiversitylibrary.org/page/53516882#page/374/mode/1up	pilosity	glabrous	Only extracted phenotypes relevant to pezomachoides, which Kinsey treated as conspecific with ther Acraspis
Cynipidae	y	Acraspis	pezomachoides	asexual	Quercus	alba	spherical to ellipsoid	https://www.biodiversitylibrary.org/page/53516882#page/374/mode/1up	shape	subspherical or subelliptical	Only extracted phenotypes relevant to pezomachoides, which Kinsey treated as conspecific with ther Acraspis
Cynipidae	y	Acraspis	pezomachoides	asexual	Quercus	alba	surfaces of the galls closely set with broad, polyhedral bodies, giving a faceted appearance	https://www.biodiversitylibrary.org/page/53516882#page/374/mode/1up	shape		Only extracted phenotypes relevant to pezomachoides, which Kinsey treated as conspecific with ther Acraspis
Cynipidae	y	Acraspis	pezomachoides	asexual	Quercus	alba	faceted	https://www.biodiversitylibrary.org/page/53516882#page/374/mode/1up	texture	faceted	Only extracted phenotypes relevant to pezomachoides, which Kinsey treated as conspecific with ther Acraspis
Cynipidae	y	Andricus	pisiformis	asexual	Quercus	alba	Milky white or pale greenish white ... with green or lilac	https://www.biodiversitylibrary.org/page/26384434	color	white, pale green, green, lilac
Cynipidae	y	Andricus	pisiformis	asexual	Quercus	alba	speckled and marbled with green or lilac	https://www.biodiversitylibrary.org/page/26384434	color pattern	marbled, dappled
Cynipidae	y	Andricus	pisiformis	asexual	Quercus	alba	Diameter 3-6 mm	https://www.biodiversitylibrary.org/page/26384434	diameter	3-6 mm
Cynipidae	y	Andricus	pisiformis	asexual	Quercus	alba	Fleshy when fresh	https://www.biodiversitylibrary.org/page/26384434	internal quality	succulent
Cynipidae	y	Andricus	pisiformis	asexual	Quercus	alba	hollow inside with no separate larval chamber	https://www.biodiversitylibrary.org/page/26384434	internal quality	hollow
Cynipidae	y	Andricus	pisiformis	asexual	Quercus	alba	Monothalamous	https://www.biodiversitylibrary.org/page/26384434	internal quality	monothalamous
Cynipidae	y	Andricus	pisiformis	asexual	Quercus	alba	On the terminal twigs	https://www.biodiversitylibrary.org/page/26384434	location	branch
Cynipidae	y	Andricus	pisiformis	asexual	Quercus	alba	middle of May to early in June	https://www.biodiversitylibrary.org/page/26384434	season	May-June
Cynipidae	y	Andricus	pisiformis	asexual	Quercus	alba	Spherical or pea-like	https://www.biodiversitylibrary.org/page/26384434	shape	subspherical
Cynipidae	y	Phylloteras	poculum	asexual	Quercus	alba	3-4.5 mm. in diameter	https://www.biodiversitylibrary.org/page/57505984	diameter	3-4.5 mm
Cynipidae	y	Phylloteras	poculum	asexual	Quercus	alba	In large number on under side of leaves	https://www.biodiversitylibrary.org/page/57505984	location	abaxial leaf epidermis
Cynipidae	y	Phylloteras	poculum	asexual	Quercus	alba	Button-shaped	https://www.biodiversitylibrary.org/page/57505984	shape	lenticular
Cynipidae	y	Phylloteras	poculum	asexual	Quercus	alba	concave above	https://www.biodiversitylibrary.org/page/57505984	shape	concave
Cynipidae	y	Phylloteras	poculum	asexual	Quercus	alba	with a heavy rounded ring of tissue on under side between pedicel and rim	https://www.biodiversitylibrary.org/page/57505984	shape
Cynipidae	y	Phylloteras	poculum	asexual	Quercus	alba	dropping in the fall	https://www.biodiversitylibrary.org/page/57505984	shedability	deciduous
Cynipidae	y	Phylloteras	poculum	asexual	Quercus	alba	covered with a whitish bloom	https://www.biodiversitylibrary.org/page/57505984	surface feature shape	pruinose
Cynipidae	y	Phylloteras	poculum	asexual	Quercus	alba	with a slight nipple in center	https://www.biodiversitylibrary.org/page/57505984	surface feature shape	papillary
Cynipidae	y	Phylloteras	poculum	sexual	Quercus	alba	brown	https://doi.org/10.11646/zootaxa.5145.1	color	brown
Cynipidae	y	Phylloteras	poculum	sexual	Quercus	alba	exposed	https://doi.org/10.11646/zootaxa.5145.1	conspicuousness	conspicuous
Cynipidae	y	Phylloteras	poculum	sexual	Quercus	alba	in buds, catkins, and proximal regions of immature leaf midribs and laminae	https://doi.org/10.11646/zootaxa.5145.1	location	bud, leaf vein, catkin
Cynipidae	y	Phylloteras	poculum	sexual	Quercus	alba	Sometimes with a sparse pubescence of fibrous, tan hairs	https://doi.org/10.11646/zootaxa.5145.1	pilosity	hairy
Cynipidae	y	Phylloteras	poculum	sexual	Quercus	alba	ovoid	https://doi.org/10.11646/zootaxa.5145.1	shape	subelliptical
Cynipidae	y	Trigonaspis	polita	asexual	Quercus	alba	when grown in the shade of a paler green than the leaf, but when exposed to the sun are red or brown	https://www.biodiversitylibrary.org/page/3043682	color	green, red, brown
Cynipidae	y	Trigonaspis	polita	asexual	Quercus	alba	one-fourth to three-fourths of an inch in diameter	https://www.biodiversitylibrary.org/page/3043682	diameter	6.35-19.05 mm
Cynipidae	y	Trigonaspis	polita	asexual	Quercus	alba	fine radiating and branching fibres that extend to the outside shell	https://www.biodiversitylibrary.org/page/3043682	internal quality	filamentous
Cynipidae	y	Trigonaspis	polita	asexual	Quercus	alba	monothalamous	https://www.biodiversitylibrary.org/page/3043682	internal quality	monothalamous
Cynipidae	y	Trigonaspis	polita	asexual	Quercus	alba	single round larval cell is kept in a central position by fine radiating and branching fibres that extend to the outside shell	https://www.biodiversitylibrary.org/page/3043682	internal quality	monothalamous
Cynipidae	y	Trigonaspis	polita	asexual	Quercus	alba	on both surfaces of the leaves	https://www.biodiversitylibrary.org/page/3043682	location	leaf epidermis
Cynipidae	y	Trigonaspis	polita	asexual	Quercus	alba	to the mid- vein and its branches	https://www.biodiversitylibrary.org/page/3043682	location	leaf vein
Cynipidae	y	Trigonaspis	polita	asexual	Quercus	alba	shell is when dry extremely thin and brittle	https://www.biodiversitylibrary.org/page/3043682	physical quality	inflexible
Cynipidae	y	Trigonaspis	polita	asexual	Quercus	alba	fully mature in October	https://www.biodiversitylibrary.org/page/3043682	season
Cynipidae	y	Trigonaspis	polita	asexual	Quercus	alba	round	https://www.biodiversitylibrary.org/page/3043682	shape	subspherical
Cynipidae	y	Trigonaspis	polita	asexual	Quercus	alba	attached so slightly	https://www.biodiversitylibrary.org/page/3043682	shedability	semideciduous
Cynipidae	y	Trigonaspis	polita	asexual	Quercus	alba	from one to fifteen or twenty on a single leaf	https://www.biodiversitylibrary.org/page/3043682	spatial pattern	scattered
Phylloxeridae	y	Phylloxera	querceti		Quercus	alba	yellow	https://aphidsonworldsplants.info/d_APHIDS_P/#Phylloxera	color	yellow
Phylloxeridae	y	Phylloxera	querceti		Quercus	alba	near mid-ribs and along smaller veins	https://aphidsonworldsplants.info/d_APHIDS_P/#Phylloxera	location	leaf vein
Phylloxeridae	y	Phylloxera	querceti		Quercus	alba	On undersides of leaves	https://aphidsonworldsplants.info/d_APHIDS_P/#Phylloxera	location	abaxial leaf epidermis
Cecidomyiidae	y	Lasioptera	querciperda		Quercus	alba	lives in the subcortical tissues of white oak twigs	https://www.biodiversitylibrary.org/page/30518219	location	cambium
Cecidomyiidae	y	Lasioptera	querciperda		Quercus	alba	producing gnarly areas	https://www.biodiversitylibrary.org/page/30518219	texture
Cynipidae	y	Neuroterus	quercusbatatus	asexual	Quercus	alba	elongate swelling	https://www.biodiversitylibrary.org/page/16213240	internal quality	swollen
Cynipidae	y	Neuroterus	quercusbatatus	asexual	Quercus	alba	Internally hard and woody, the tissue is little modified except by the larval cells which are densely packed	https://www.biodiversitylibrary.org/page/16213240	internal quality	solid
Cynipidae	y	Neuroterus	quercusbatatus	asexual	Quercus	alba	polythalamous	https://www.biodiversitylibrary.org/page/16213240	internal quality	polythalamous
Cynipidae	y	Neuroterus	quercusbatatus	asexual	Quercus	alba	60 mm long	https://www.biodiversitylibrary.org/page/16213240	length	60 mm
Cynipidae	y	Neuroterus	quercusbatatus	asexual	Quercus	alba	stem	https://www.biodiversitylibrary.org/page/16213240	location	stem
Cynipidae	y	Neuroterus	quercusbatatus	asexual	Quercus	alba	unisexual form develops on young stems, involving petioles and leaf midveins	https://www.biodiversitylibrary.org/page/16213240	location	leaf midvein
Cynipidae	y	Neuroterus	quercusbatatus	asexual	Quercus	alba	in large part cylindrical, tapering gradually to the stem at both ends	https://www.biodiversitylibrary.org/page/16213240	shape	fusiform
Cynipidae	y	Neuroterus	quercusbatatus	asexual	Quercus	alba	whitish or purplish bloom in unisexual forms	https://www.biodiversitylibrary.org/page/16213240	surface feature shape	pruinose
Cynipidae	y	Neuroterus	quercusbatatus	asexual	Quercus	alba	20 mm wide in the unisexual form	https://www.biodiversitylibrary.org/page/16213240	width	20 mm
Cynipidae	y	Neuroterus	quercusbatatus	sexual	Quercus	alba	drying brown in bisexual forms	https://www.biodiversitylibrary.org/page/16213240	color	brown
Cynipidae	y	Neuroterus	quercusbatatus	sexual	Quercus	alba	bisexual generation are less woody, usually on younger twigs, and develop in late spring to early summer	https://www.biodiversitylibrary.org/page/16213240	internal quality	solid
Cynipidae	y	Neuroterus	quercusbatatus	sexual	Quercus	alba	polythalamous	https://www.biodiversitylibrary.org/page/16213240	internal quality	polythalamous
Cynipidae	y	Neuroterus	quercusbatatus	sexual	Quercus	alba	20 mm long	https://www.biodiversitylibrary.org/page/16213240	length	20 mm
Cynipidae	y	Neuroterus	quercusbatatus	sexual	Quercus	alba	bisexual form is on older stems involving the bases of the petioles	https://www.biodiversitylibrary.org/page/16213240	location	stem
Cynipidae	y	Neuroterus	quercusbatatus	sexual	Quercus	alba	stem-swelling galls	https://www.biodiversitylibrary.org/page/16213240	location	stem
Cynipidae	y	Neuroterus	quercusbatatus	sexual	Quercus	alba	in large part cylindrical, tapering gradually to the stem at both ends	https://www.biodiversitylibrary.org/page/16213240	shape	fusiform
Cynipidae	y	Neuroterus	quercusbatatus	sexual	Quercus	alba	irregular shape	https://www.biodiversitylibrary.org/page/16213240	shape	amorphous
Cynipidae	y	Neuroterus	quercusbatatus	sexual	Quercus	alba	larval cells which are densely packed, each with a distinct but wholly inseparable linin	https://www.biodiversitylibrary.org/page/16213240	spatial pattern	confluent
Cynipidae	y	Neuroterus	quercusbatatus	sexual	Quercus	alba	8 mm wide in the bisexual form	https://www.biodiversitylibrary.org/page/16213240	width	8 mm
Cynipidae	y	Druon	quercusflocci	asexual	Quercus	alba	dirty white to pinkish pubescent	https://doi.org/10.11646/zootaxa.5132.1.1	color	white
Cynipidae	y	Druon	quercusflocci	asexual	Quercus	alba	4–5 mm high	https://doi.org/10.11646/zootaxa.5132.1.1	height	4-5 mm
Cynipidae	y	Druon	quercusflocci	asexual	Quercus	alba	larval cells are distinct individually, rather than fused into a single mass	https://doi.org/10.11646/zootaxa.5132.1.1	internal quality
Cynipidae	y	Druon	quercusflocci	asexual	Quercus	alba	larval cells 0.2–1.0 mm in diameter	https://doi.org/10.11646/zootaxa.5132.1.1	larval chamber diameter	0.2-1.0 mm
Cynipidae	y	Druon	quercusflocci	asexual	Quercus	alba	10–12 mm long	https://doi.org/10.11646/zootaxa.5132.1.1	length	10-12 mm
Cynipidae	y	Druon	quercusflocci	asexual	Quercus	alba	attached at one end to the midrib	https://doi.org/10.11646/zootaxa.5132.1.1	location	leaf midvein
Cynipidae	y	Druon	quercusflocci	asexual	Quercus	alba	on the upper or lower side of the leaf	https://doi.org/10.11646/zootaxa.5132.1.1	location	leaf epidermis
Cynipidae	y	Druon	quercusflocci	asexual	Quercus	alba	larval cells covered with short crystalline hairs	https://doi.org/10.11646/zootaxa.5132.1.1	pilosity	hairy
Cynipidae	y	Druon	quercusflocci	asexual	Quercus	alba	Woolly	https://doi.org/10.11646/zootaxa.5132.1.1	pilosity	hairy
Cynipidae	y	Druon	quercusflocci	asexual	Quercus	alba	in autumn	https://doi.org/10.11646/zootaxa.5132.1.1	season	September 22-December 21
Cynipidae	y	Druon	quercusflocci	asexual	Quercus	alba	cluster of galls is usually elongated along the direction of the leaf midrib	https://doi.org/10.11646/zootaxa.5132.1.1	spatial pattern	clustered
Cynipidae	y	Druon	quercusflocci	asexual	Quercus	alba	8.0–8.5 mm broad	https://doi.org/10.11646/zootaxa.5132.1.1	width	8-8.5 mm
Cynipidae	y	Druon	quercusflocci	sexual	Quercus	alba	subapical buds	https://www.biodiversitylibrary.org/page/7610733	location	bud
Cynipidae	y	Trigonaspis	quercusforticorne	asexual	Quercus	alba	on sprouts from stumps	https://www.biodiversitylibrary.org/page/59016548	location	branch
Cynipidae	y	Trigonaspis	quercusforticorne	asexual	Quercus	alba	Stem galls	https://www.biodiversitylibrary.org/page/59016548	location	stem
Cynipidae	y	Trigonaspis	quercusforticorne	asexual	Quercus	alba	resembling preserved figs packed in boxes	https://www.biodiversitylibrary.org/page/54772992	shape	fig-like
Cynipidae	y	Trigonaspis	quercusforticorne	asexual	Quercus	alba	detachable	https://www.biodiversitylibrary.org/page/59016548	shedability	deciduous
Cynipidae	y	Trigonaspis	quercusforticorne	asexual	Quercus	alba	Dense cluster	https://www.biodiversitylibrary.org/page/59016548	spatial pattern	clustered
Cynipidae	y	Andricus	quercusfrondosus	asexual	Quercus	alba	cell containing the larva half immersed in the apex of the cone	https://www.biodiversitylibrary.org/page/3745795	larval chamber
Cynipidae	y	Andricus	quercusfrondosus	asexual	Quercus	alba	covered when green and often when dry with a dense, rose-like cluster of imperfectly developed leaves	https://www.biodiversitylibrary.org/page/3745795	location
Cynipidae	y	Andricus	quercusfrondosus	asexual	Quercus	alba	developed from the axillary leaf-buds	https://www.biodiversitylibrary.org/page/3745795	location	bud
Cynipidae	y	Andricus	quercusfrondosus	asexual	Quercus	alba	singular and very pretty galls	https://www.biodiversitylibrary.org/page/3745795	spatial pattern	solitary
Cynipidae	y	Callirhytis	quercusfutilis	asexual	Quercus	alba	inconspicuous	https://www.biodiversitylibrary.org/page/52079412	conspicuousness	inconspicuous
Cynipidae	y	Callirhytis	quercusfutilis	asexual	Quercus	alba	distorted to cover the larval cell, forming pustules about 3-4 mm. in diameter	https://www.biodiversitylibrary.org/page/52079412	diameter
Cynipidae	y	Callirhytis	quercusfutilis	asexual	Quercus	alba	cell-wall is distinct but inseparable from the surrounding bark-tissue	https://www.biodiversitylibrary.org/page/52079412	larval chamber
Cynipidae	y	Callirhytis	quercusfutilis	asexual	Quercus	alba	Larval cells in the scurfy bark of the roots or the basal portions of the trunks of oaks	https://www.biodiversitylibrary.org/page/52079412	location	stem
Cynipidae	y	Callirhytis	quercusfutilis	sexual	Quercus	alba	found dry; they retain then their size and shape, but have the color of a dead leaf	https://www.biodiversitylibrary.org/page/3328734	color	brown
Cynipidae	y	Callirhytis	quercusfutilis	sexual	Quercus	alba	pale green	https://www.biodiversitylibrary.org/page/3328734	color	light green
Cynipidae	y	Callirhytis	quercusfutilis	sexual	Quercus	alba	about 3-7 mm. in diameter	https://www.biodiversitylibrary.org/page/52079414	diameter	3-7 mm
Cynipidae	y	Callirhytis	quercusfutilis	sexual	Quercus	alba	kernels, kept in position by some whitish filaments	https://www.biodiversitylibrary.org/page/3328734	internal quality	filamentous
Cynipidae	y	Callirhytis	quercusfutilis	sexual	Quercus	alba	with two or three small, seed-like, oblong kernels	https://www.biodiversitylibrary.org/page/3328734	internal quality
Cynipidae	y	Callirhytis	quercusfutilis	sexual	Quercus	alba	of the leaf-blades	https://www.biodiversitylibrary.org/page/52079414	location	leaf lamina
Cynipidae	y	Callirhytis	quercusfutilis	sexual	Quercus	alba	May	https://www.biodiversitylibrary.org/page/3328734	season	May
Cynipidae	y	Callirhytis	quercusfutilis	sexual	Quercus	alba	Blister-like swellings	https://www.biodiversitylibrary.org/page/52079414	shape
Cynipidae	y	Callirhytis	quercusfutilis	sexual	Quercus	alba	rounded but not globular, being somewhat flattened	https://www.biodiversitylibrary.org/page/3328734	shape	subelliptical
Cynipidae	y	Disholcaspis	quercusglobulus	asexual	Quercus	alba	fade to the same pale dull yellow hue with the dead leaves	https://www.biodiversitylibrary.org/page/54772994	color	yellow
Cynipidae	y	Disholcaspis	quercusglobulus	asexual	Quercus	alba	each containing in its center a single worm lying in a oval whitish shell	https://www.biodiversitylibrary.org/page/54772994	internal quality	monothalamous
Cynipidae	y	Disholcaspis	quercusglobulus	asexual	Quercus	alba	internally of a corky texture	https://www.biodiversitylibrary.org/page/54772994	internal quality	pithy
Cynipidae	y	Disholcaspis	quercusglobulus	asexual	Quercus	alba	upon white oak twigs	https://www.biodiversitylibrary.org/page/54772994	location	branch
Cynipidae	y	Disholcaspis	quercusglobulus	asexual	Quercus	alba	Smooth globular galls the size of a bullet	https://www.biodiversitylibrary.org/page/54772994	shape	subspherical
Cynipidae	y	Disholcaspis	quercusglobulus	asexual	Quercus	alba	growing singly or two, three, or more in a cluster	https://www.biodiversitylibrary.org/page/54772994	spatial pattern	solitary, clustered
Cynipidae	y	Neuroterus	quercusirregularis	sexual	Quercus	alba	when ripe is a light leather-yellow	https://www.biodiversitylibrary.org/page/3328828	color	light yellow
Cynipidae	y	Neuroterus	quercusirregularis	sexual	Quercus	alba	pierced with 16 holes through which its inmates had escaped	https://www.biodiversitylibrary.org/page/3328828	internal quality	polythalamous
Cynipidae	y	Neuroterus	quercusirregularis	sexual	Quercus	alba	their substance resembles then the pith of a plant	https://www.biodiversitylibrary.org/page/3328828	internal quality	pithy
Cynipidae	y	Neuroterus	quercusirregularis	sexual	Quercus	alba	0.4 long	https://www.biodiversitylibrary.org/page/3328828	length	10.16 mm
Cynipidae	y	Neuroterus	quercusirregularis	sexual	Quercus	alba	a quarter of an inch and half an inch in length	https://www.biodiversitylibrary.org/page/3328828	length	6.35-12.7 mm
Cynipidae	y	Neuroterus	quercusirregularis	sexual	Quercus	alba	size of this gall depends on the number of kernels it contains	https://www.biodiversitylibrary.org/page/3328828	size
Cynipidae	y	Neuroterus	quercusirregularis	sexual	Quercus	alba	examined under a lens of moderate power, the gall appears to be covered with numerous little points or small cones, each bearing a few short hairs on the tip, which under such a magnifying power gives the surface a shaggy appearance	https://www.biodiversitylibrary.org/page/3328828	texture
Cynipidae	y	Neuroterus	quercusirregularis	sexual	Quercus	alba	0.28 broad	https://www.biodiversitylibrary.org/page/3328828	width	7.112 mm
Cynipidae	y	Loxaulus	quercusmammula	sexual	Quercus	alba	galls around the cluster of terminal buds are often an inch in diameter	https://www.biodiversitylibrary.org/page/3043659	diameter	25.4 mm
Cynipidae	y	Loxaulus	quercusmammula	sexual	Quercus	alba	Hard woody	https://www.biodiversitylibrary.org/page/3043659	internal quality	solid
Cynipidae	y	Loxaulus	quercusmammula	sexual	Quercus	alba	polythalamous	https://www.biodiversitylibrary.org/page/3043659	internal quality	polythalamous
Cynipidae	y	Loxaulus	quercusmammula	sexual	Quercus	alba	larval cells are arranged as though the eggs had been deposited around the bud before the leaves appeared	https://www.biodiversitylibrary.org/page/3043659	larval chamber orientation
Cynipidae	y	Loxaulus	quercusmammula	sexual	Quercus	alba	at the base of the young shoots on thrifty young white oak trees	https://www.biodiversitylibrary.org/page/3043659	location	stem
Cynipidae	y	Loxaulus	quercusmammula	sexual	Quercus	alba	hemispherical form	https://www.biodiversitylibrary.org/page/3043659	shape	tholiform
Cynipidae	y	Andricus	quercuspetiolicola	sexual	Quercus	alba	green	https://www.biodiversitylibrary.org/page/57505976	color	green
Cynipidae	y	Andricus	quercuspetiolicola	sexual	Quercus	alba	hard	https://www.biodiversitylibrary.org/page/57505976	internal quality	solid
Cynipidae	y	Andricus	quercuspetiolicola	sexual	Quercus	alba	polythalamous	https://www.biodiversitylibrary.org/page/57505976	internal quality	polythalamous
Cynipidae	y	Andricus	quercuspetiolicola	sexual	Quercus	alba	larval cells radiating out from the center	https://www.biodiversitylibrary.org/page/57505976	larval chamber orientation
Cynipidae	y	Andricus	quercuspetiolicola	sexual	Quercus	alba	petiole gall or basal part of midrib	https://www.biodiversitylibrary.org/page/57505976	location	petiole
Cynipidae	y	Andricus	quercuspetiolicola	sexual	Quercus	alba	In May and June	https://www.biodiversitylibrary.org/page/57505976	season	May-June
Cynipidae	y	Andricus	quercuspetiolicola	sexual	Quercus	alba	Somewhat globular	https://www.biodiversitylibrary.org/page/57505976	shape	subspherical
Cynipidae	y	Andricus	quercuspetiolicola	sexual	Quercus	alba	conical above with a depression at apex	https://www.biodiversitylibrary.org/page/57505976	surface feature shape	dimpled
Cynipidae	y	Andricus	quercusstrobilanus	asexual	Quercus	alba	Diameter about an inch and a half	https://www.biodiversitylibrary.org/page/3328795	diameter	38.1 mm
Cynipidae	y	Andricus	quercusstrobilanus	asexual	Quercus	alba	Each of them contains a hollow kernel with a plump, large larva inside	https://www.biodiversitylibrary.org/page/3328795	internal quality	monothalamous
Cynipidae	y	Andricus	quercusstrobilanus	asexual	Quercus	alba	wedges are hard and corky	https://www.biodiversitylibrary.org/page/3328795	internal quality	pithy
Cynipidae	y	Andricus	quercusstrobilanus	asexual	Quercus	alba	at the tip of twigs	https://www.biodiversitylibrary.org/page/3328795	location	branch
Cynipidae	y	Andricus	quercusstrobilanus	asexual	Quercus	alba	wedges break off very easily when the gall is dry	https://www.biodiversitylibrary.org/page/3328795	shedability	deciduous
Cynipidae	y	Andricus	quercusstrobilanus	asexual	Quercus	alba	[each gall] fastened by their poitned ends to a common centre	https://www.biodiversitylibrary.org/page/3328795	spatial pattern
Cynipidae	y	Andricus	quercusstrobilanus	asexual	Quercus	alba	a number of wedge-shaped bodies	https://www.biodiversitylibrary.org/page/3328795	spatial pattern	clustered
Cynipidae	y	Andricus	quercusutriculus	sexual	Quercus	alba	green or purplish	https://www.biodiversitylibrary.org/page/3043661	color	green, purplish
Cynipidae	y	Andricus	quercusutriculus	sexual	Quercus	alba	.15 of an inch in diameter	https://www.biodiversitylibrary.org/page/3043661	diameter	3.81 mm
Cynipidae	y	Andricus	quercusutriculus	sexual	Quercus	alba	monothalamous	https://www.biodiversitylibrary.org/page/3043661	internal quality	monothalamous
Cynipidae	y	Andricus	quercusutriculus	sexual	Quercus	alba	it appears on both sides of the leaf, but is most prominent above	https://www.biodiversitylibrary.org/page/3043661	location	adaxial leaf epidermis
Cynipidae	y	Andricus	quercusutriculus	sexual	Quercus	alba	on the petioles and leaves	https://www.biodiversitylibrary.org/page/3043661	location	petiole
Cynipidae	y	Andricus	quercusutriculus	sexual	Quercus	alba	pubescent	https://www.biodiversitylibrary.org/page/3043661	pilosity	hairy
Cynipidae	y	Andricus	quercusutriculus	sexual	Quercus	alba	early in June	https://www.biodiversitylibrary.org/page/3043661	season	June
Cynipidae	y	Andricus	quercusutriculus	sexual	Quercus	alba	Globular	https://www.biodiversitylibrary.org/page/3043661	shape	subspherical
Cynipidae	y	Neuroterus	quercusverrucarum	asexual	Quercus	alba	Diameter about 0.08	https://www.biodiversitylibrary.org/page/3328748	diameter	0.08 mm
Cynipidae	y	Neuroterus	quercusverrucarum	asexual	Quercus	alba	on the underside of the leaves	https://www.biodiversitylibrary.org/page/3328748	location	abaxial leaf epidermis
Cynipidae	y	Neuroterus	quercusverrucarum	asexual	Quercus	alba	pubescent	https://www.biodiversitylibrary.org/page/3328748	pilosity	hairy
Cynipidae	y	Neuroterus	quercusverrucarum	asexual	Quercus	alba	round	https://www.biodiversitylibrary.org/page/3328748	shape	subspherical
Cynipidae	y	Neuroterus	quercusverrucarum	asexual	Quercus	alba	occur in numbers on one leaf in the latter part of the summer	https://www.biodiversitylibrary.org/page/3328748	spatial pattern	scattered
Cynipidae	y	Phylloteras	rubinum	asexual	Quercus	alba	rosy in color	https://www.biodiversitylibrary.org/page/13762219	color	rosy
Cynipidae	y	Phylloteras	rubinum	asexual	Quercus	alba	two or three mm in diameter	https://www.biodiversitylibrary.org/page/13762219	diameter	2-3 mm
Cynipidae	y	Phylloteras	rubinum	asexual	Quercus	alba	from which one fully developed female cynip and three plump white larvae were obtained	https://www.biodiversitylibrary.org/page/13762219	internal quality	polythalamous
Cynipidae	y	Phylloteras	rubinum	asexual	Quercus	alba	juicy galls	https://www.biodiversitylibrary.org/page/13762219	internal quality	succulent
Cynipidae	y	Phylloteras	rubinum	asexual	Quercus	alba	attached to the under side of the leaves	https://www.biodiversitylibrary.org/page/13762219	location	abaxial leaf epidermis
Cynipidae	y	Phylloteras	rubinum	asexual	Quercus	alba	four were selected and opened October 15 1888	https://www.biodiversitylibrary.org/page/13762219	season
Cynipidae	y	Phylloteras	rubinum	asexual	Quercus	alba	subglobular	https://www.biodiversitylibrary.org/page/13762219	shape	subspherical
Cynipidae	y	Callirhytis	seminator	sexual	Quercus	alba	yellowish white color	https://www.biodiversitylibrary.org/page/5229095	color	light yellow
Cynipidae	y	Callirhytis	seminator	sexual	Quercus	alba	lays a great number of eggs in a ring-like cluster around the small twigs	https://www.biodiversitylibrary.org/page/5229095	internal quality
Cynipidae	y	Callirhytis	seminator	sexual	Quercus	alba	nearly one eighth of an inch long	https://www.biodiversitylibrary.org/page/5229095	length	≤3.175 mm
Cynipidae	y	Callirhytis	seminator	sexual	Quercus	alba	rough or shaggy reddish gall, as large sometimes as a walnut	https://www.biodiversitylibrary.org/page/5229095	pilosity	hairy
Cynipidae	y	Callirhytis	seminator	sexual	Quercus	alba	egg-shaped, pointed at one end	https://www.biodiversitylibrary.org/page/5229095	shape	subelliptical
Cynipidae	y	Phylloteras	sigma	asexual	Quercus	alba	Sessile	https://www.biodiversitylibrary.org/page/62524681	attachment quality	sessile
Cynipidae	y	Phylloteras	sigma	asexual	Quercus	alba	the larval cell in a depression in the center	https://www.biodiversitylibrary.org/page/62524681	internal quality	monothalamous
Cynipidae	y	Phylloteras	sigma	asexual	Quercus	alba	underside of leaf near edge	https://www.biodiversitylibrary.org/page/62524681	location	abaxial leaf epidermis
Cynipidae	y	Phylloteras	sigma	asexual	Quercus	alba	in the fall	https://www.biodiversitylibrary.org/page/62524681	season
Cynipidae	y	Phylloteras	sigma	asexual	Quercus	alba	ends slightly curved in reverse directions	https://www.biodiversitylibrary.org/page/62524681	shape
Cynipidae	y	Phylloteras	sigma	asexual	Quercus	alba	Fusiform	https://www.biodiversitylibrary.org/page/62524681	shape	fusiform
Cynipidae	y	Phylloteras	sigma	asexual	Quercus	alba	2 mm. wide	https://www.biodiversitylibrary.org/page/62524681	width	2 mm
Cynipidae	y	Disholcaspis	spongiosa	asexual	Quercus	alba	sessile	http://hdl.handle.net/2246/664	attachment quality	sessile	annotations from Bassett's Cynips quercusficula, jr. syn. of D. spongiosa
Cynipidae	y	Disholcaspis	spongiosa	asexual	Quercus	alba	outer portion of the gall is somewhat of a dull reddish	http://hdl.handle.net/2246/664	color	red	annotations from Bassett's Cynips quercusficula, jr. syn. of D. spongiosa
Cynipidae	y	Disholcaspis	spongiosa	asexual	Quercus	alba	sometimes two inches long and an inch and a half in diameter, but usually about one-half this size	http://hdl.handle.net/2246/664	diameter	≤38.1 mm	annotations from Bassett's Cynips quercusficula, jr. syn. of D. spongiosa
Cynipidae	y	Disholcaspis	spongiosa	asexual	Quercus	alba	monothalamous galls	http://hdl.handle.net/2246/664	internal quality	monothalamous	annotations from Bassett's Cynips quercusficula, jr. syn. of D. spongiosa
Cynipidae	y	Disholcaspis	spongiosa	asexual	Quercus	alba	The interior is filled with a soft spongy reddish brown substance which is more dense towards the true base of the gall	http://hdl.handle.net/2246/664	internal quality	spongy	annotations from Bassett's Cynips quercusficula, jr. syn. of D. spongiosa
Cynipidae	y	Disholcaspis	spongiosa	asexual	Quercus	alba	sometimes two inches long and an inch and a half in diameter, but usually about one-half this size	http://hdl.handle.net/2246/664	length	≤50.8 mm	annotations from Bassett's Cynips quercusficula, jr. syn. of D. spongiosa
Cynipidae	y	Disholcaspis	spongiosa	asexual	Quercus	alba	on and surrounding the young branches	http://hdl.handle.net/2246/664	location	branch	annotations from Bassett's Cynips quercusficula, jr. syn. of D. spongiosa
Cynipidae	y	Disholcaspis	spongiosa	asexual	Quercus	alba	when young entirely covered with a rust colored pubescence	http://hdl.handle.net/2246/664	pilosity	hairy	annotations from Bassett's Cynips quercusficula, jr. syn. of D. spongiosa
Cynipidae	y	Disholcaspis	spongiosa	asexual	Quercus	alba	individual galls in these clusters assume a great variety of forms, by reason of the lateral pressure which they exert upon each other. The most common form resembles that of pressed figs	http://hdl.handle.net/2246/664	shape	amorphous	annotations from Bassett's Cynips quercusficula, jr. syn. of D. spongiosa
Cynipidae	y	Disholcaspis	spongiosa	asexual	Quercus	alba	clusters	http://hdl.handle.net/2246/664	spatial pattern	clustered	annotations from Bassett's Cynips quercusficula, jr. syn. of D. spongiosa
Cynipidae	y	Disholcaspis	spongiosa	asexual	Quercus	alba	outer portion of the gall is somewhat wrinkled	http://hdl.handle.net/2246/664	texture	rugose	annotations from Bassett's Cynips quercusficula, jr. syn. of D. spongiosa
Cynipidae	y	Callirhytis	subcostata	asexual	Quercus	alba	Green	https://www.biodiversitylibrary.org/page/15672492	color	green
Cynipidae	y	Callirhytis	subcostata	asexual	Quercus	alba	pinkish in the grooves	https://www.biodiversitylibrary.org/page/15672492	color pattern	banded
Cynipidae	y	Callirhytis	subcostata	asexual	Quercus	alba	2.5-3.0 mm. in diameter	https://www.biodiversitylibrary.org/page/15672492	diameter	2.5-3.0 mm
Cynipidae	y	Callirhytis	subcostata	asexual	Quercus	alba	on the side of the acorn cup	https://www.biodiversitylibrary.org/page/15672492	location	fruit
Cynipidae	y	Callirhytis	subcostata	asexual	Quercus	alba	late May	https://www.biodiversitylibrary.org/page/15672492	season	May
Cynipidae	y	Callirhytis	subcostata	asexual	Quercus	alba	dropping off when mature	https://www.biodiversitylibrary.org/page/15672492	shedability	deciduous
Cynipidae	y	Callirhytis	subcostata	asexual	Quercus	alba	ribbed like a melon with about 16 grooves	https://www.biodiversitylibrary.org/page/15672492	texture	corrugated
Cynipidae	y	Neuroterus	tantulus	asexual	Quercus	alba	brown	https://www.biodiversitylibrary.org/page/15672470	color	brown
Cynipidae	y	Neuroterus	tantulus	asexual	Quercus	alba	Individual galls measure 0.9-1.6 mm in diameter	https://www.biodiversitylibrary.org/page/15672470	diameter	0.9-1.6 mm
Cynipidae	y	Neuroterus	tantulus	asexual	Quercus	alba	0.6-7 mm high	https://www.biodiversitylibrary.org/page/15672470	height	0.6-7 mm
Cynipidae	y	Neuroterus	tantulus	asexual	Quercus	alba	under side of leaf	https://www.biodiversitylibrary.org/page/15672470	location	abaxial leaf epidermis
Cynipidae	y	Neuroterus	tantulus	asexual	Quercus	alba	almost bare	https://www.biodiversitylibrary.org/page/15672470	pilosity	hairy
Cynipidae	y	Neuroterus	tantulus	asexual	Quercus	alba	saucer-shaped galls	https://www.biodiversitylibrary.org/page/15672470	shape	lenticular
Cynipidae	y	Neuroterus	tantulus	asexual	Quercus	alba	dropping off when mature	https://www.biodiversitylibrary.org/page/15672470	shedability	deciduous
Cynipidae	y	Neuroterus	tantulus	asexual	Quercus	alba	occurring in large numbers	https://www.biodiversitylibrary.org/page/15672470	spatial pattern	scattered
Cynipidae	y	Disholcaspis	terrestris	asexual	Quercus	alba	when dry almost uniformly red	https://www.biodiversitylibrary.org/page/7563095	color	red
Cynipidae	y	Disholcaspis	terrestris	asexual	Quercus	alba	up to 17 mm. in diameter	https://www.biodiversitylibrary.org/page/7563095	diameter	≤17 mm
Cynipidae	y	Disholcaspis	terrestris	asexual	Quercus	alba	on runner sprouts or sprouts from stumps at surface of ground hidden by loose debris	https://www.biodiversitylibrary.org/page/7563095	location	branch
Cynipidae	y	Disholcaspis	terrestris	asexual	Quercus	alba	Globular bullet galls	https://www.biodiversitylibrary.org/page/7563095	shape	subspherical
Cynipidae	y	Disholcaspis	terrestris	asexual	Quercus	alba	in clusters	https://www.biodiversitylibrary.org/page/7563095	spatial pattern	clustered
Cynipidae	y	Disholcaspis	terrestris	asexual	Quercus	alba	when dry finely wrinkled	https://www.biodiversitylibrary.org/page/7563095	texture	rugose
Eriophyidae	y	Aceria	triplacis		Quercus	alba	moderate sized erineum pockets	https://web.archive.org/web/20150921232649/http://www.cdfa.ca.gov/plant/ppd/PDF/EriophyidStudiesB-01.pdf	internal quality	invaginated
Eriophyidae	y	Aceria	triplacis		Quercus	alba	on the undersides of the leaves	https://web.archive.org/web/20150921232649/http://www.cdfa.ca.gov/plant/ppd/PDF/EriophyidStudiesB-01.pdf	location	abaxial leaf epidermis
Eriophyidae	y	Aceria	triplacis		Quercus	alba	moderate sized erineum pockets	https://web.archive.org/web/20150921232649/http://www.cdfa.ca.gov/plant/ppd/PDF/EriophyidStudiesB-01.pdf	size
Cynipidae	y	Neuroterus	umbilicatus	asexual	Quercus	alba	light green, becoming brown	https://www.biodiversitylibrary.org/page/53512339	color	light green
Cynipidae	y	Neuroterus	umbilicatus	asexual	Quercus	alba	Up to 1.0 mm. in diameter	https://www.biodiversitylibrary.org/page/53512339	diameter	≤1 mm
Cynipidae	y	Neuroterus	umbilicatus	asexual	Quercus	alba	Internally entirely hollow	https://www.biodiversitylibrary.org/page/53512339	internal quality	hollow
Cynipidae	y	Neuroterus	umbilicatus	asexual	Quercus	alba	monothalamous	https://www.biodiversitylibrary.org/page/53512339	internal quality	monothalamous
Cynipidae	y	Neuroterus	umbilicatus	asexual	Quercus	alba	without a distinct larval cell	https://www.biodiversitylibrary.org/page/53512339	larval chamber amount	0
Cynipidae	y	Neuroterus	umbilicatus	asexual	Quercus	alba	On the under surfaces of white oaks	https://www.biodiversitylibrary.org/page/53512339	location	abaxial leaf epidermis
Cynipidae	y	Neuroterus	umbilicatus	asexual	Quercus	alba	densely covered with short hairs	https://www.biodiversitylibrary.org/page/53512339	pilosity	hairy
Cynipidae	y	Neuroterus	umbilicatus	asexual	Quercus	alba	centrally depressed	https://www.biodiversitylibrary.org/page/53512339	shape	concave
Cynipidae	y	Neuroterus	umbilicatus	asexual	Quercus	alba	saucer-shaped	https://www.biodiversitylibrary.org/page/53512339	shape
Cynipidae	y	Neuroterus	umbilicatus	asexual	Quercus	alba	strictly circular	https://www.biodiversitylibrary.org/page/53512339	shape	lenticular
Cynipidae	y	Neuroterus	umbilicatus	asexual	Quercus	alba	attached by rather a broad point, but quite easily separable, hardly at all imbedded in the blade	https://www.biodiversitylibrary.org/page/53512339	shedability	semi-deciduous
Cynipidae	y	Neuroterus	umbilicatus	asexual	Quercus	alba	separable	https://www.biodiversitylibrary.org/page/53512339	spatial pattern	clustered
Cynipidae	y	Neuroterus	umbilicatus	asexual	Quercus	alba	a minute point in the center of the depression	https://www.biodiversitylibrary.org/page/53512339	surface feature shape	papillary
Cynipidae	y	Neuroterus	umbilicatus	asexual	Quercus	alba	indicated on the upper surface of the leaf by a slight papilla surrounded by a considerable circle of discoloration	https://www.biodiversitylibrary.org/page/53512339	surface feature shape
Cynipidae	y	Neuroterus	vesicula	sexual	Quercus	alba	color is sometimes a pale greenish brown	https://www.biodiversitylibrary.org/page/3043680	color	pale greenish brown
Cynipidae	y	Neuroterus	vesicula	sexual	Quercus	alba	the larva free, that is, having no larval cell	https://www.biodiversitylibrary.org/page/3043680	larval chamber amount	0
Cynipidae	y	Neuroterus	vesicula	sexual	Quercus	alba	developed from the center of the buds	https://www.biodiversitylibrary.org/page/3043680	location	bud
Cynipidae	y	Neuroterus	vesicula	sexual	Quercus	alba	partially developed in the preceding autumn, and mature so rapidly in the spring	https://www.biodiversitylibrary.org/page/3043680	season
Cynipidae	y	Neuroterus	vesicula	sexual	Quercus	alba	smooth	https://www.biodiversitylibrary.org/page/3043680	texture	smooth
Cynipidae	y	Acraspis	villosa	asexual	Quercus	alba	by being light yellow in color	https://mbd-db.osu.edu/hol/publications/06ced3ab-830b-4314-afdf-b8ff8b29ae91	color	light yellow
Cynipidae	y	Acraspis	villosa	asexual	Quercus	alba	Medium sized specimens measure 5/16 of an inch in diameter	https://mbd-db.osu.edu/hol/publications/06ced3ab-830b-4314-afdf-b8ff8b29ae91	diameter	7.9375 mm
Cynipidae	y	Acraspis	villosa	asexual	Quercus	alba	always being single-celled	https://mbd-db.osu.edu/hol/publications/06ced3ab-830b-4314-afdf-b8ff8b29ae91	internal quality	monothalamous
Cynipidae	y	Acraspis	villosa	asexual	Quercus	alba	and always attached to the midrib	https://mbd-db.osu.edu/hol/publications/06ced3ab-830b-4314-afdf-b8ff8b29ae91	location	leaf midvein
Cynipidae	y	Acraspis	villosa	asexual	Quercus	alba	on the under side of the leaves	https://mbd-db.osu.edu/hol/publications/06ced3ab-830b-4314-afdf-b8ff8b29ae91	location	abaxial leaf epidermis
Cynipidae	y	Acraspis	villosa	asexual	Quercus	alba	Hard globular excrescenses	https://mbd-db.osu.edu/hol/publications/06ced3ab-830b-4314-afdf-b8ff8b29ae91	shape	subspherical
Cynipidae	y	Acraspis	villosa	asexual	Quercus	alba	The galls resemble rather closely the galls of A. erinaceae but differ from it by having a much heavier pubescense	https://mbd-db.osu.edu/hol/publications/06ced3ab-830b-4314-afdf-b8ff8b29ae91	texture	hairy
Cynipidae	y	Acraspis	villosa	sexual	Quercus	alba	tan or orange-brown when mature	https://doi.org/10.11646/zootaxa.5145.1	color	dark yellow brown
Cynipidae	y	Acraspis	villosa	sexual	Quercus	alba	a brittle, thin-walled	https://doi.org/10.11646/zootaxa.5145.1	flexibility	brittle
Cynipidae	y	Acraspis	villosa	sexual	Quercus	alba	approximately 2 mm long	https://doi.org/10.11646/zootaxa.5145.1	length	2 mm
Cynipidae	y	Acraspis	villosa	sexual	Quercus	alba	develop in the innermost scales in apical and lateral buds	https://doi.org/10.11646/zootaxa.5145.1	location	bud scale leaf
Cynipidae	y	Acraspis	villosa	sexual	Quercus	alba	Galls form in the basal portion of the scale and often leave the scale apex intact	https://doi.org/10.11646/zootaxa.5145.1	location	bud scale leaf
Cynipidae	y	Acraspis	villosa	sexual	Quercus	alba	seed-like, sub-ovoid cell	https://doi.org/10.11646/zootaxa.5145.1	shape	subelliptical
Cynipidae	y	Acraspis	villosa	sexual	Quercus	alba	faint longitudinal striations	https://doi.org/10.11646/zootaxa.5145.1	texture	corrugated
Cynipidae	y	Acraspis	villosa	sexual	Quercus	alba	sparse, pale hairs	https://doi.org/10.11646/zootaxa.5145.1	texture	hairy
Cynipidae	y	Andricus	weldi	asexual	Quercus	alba	bright red or brownish	https://www.biodiversitylibrary.org/page/30313791	color	red, brown
Cynipidae	y	Andricus	weldi	asexual	Quercus	alba	Diameter of clusters 8-20 mm	https://www.biodiversitylibrary.org/page/30313791	diameter	8-20 mm
Cynipidae	y	Andricus	weldi	asexual	Quercus	alba	Individual galls 5-10 mm	https://www.biodiversitylibrary.org/page/30313791	diameter	5-10 mm
Cynipidae	y	Andricus	weldi	asexual	Quercus	alba	single barely visible larval chamber	https://www.biodiversitylibrary.org/page/30313791	internal quality	monothalamous
Cynipidae	y	Andricus	weldi	asexual	Quercus	alba	solid when fresh	https://www.biodiversitylibrary.org/page/30313791	internal quality	solid
Cynipidae	y	Andricus	weldi	asexual	Quercus	alba	On the underside of the petiole at the junction of the leaf blade	https://www.biodiversitylibrary.org/page/30313791	location	abaxial leaf epidermis
Cynipidae	y	Andricus	weldi	asexual	Quercus	alba	July to October	https://www.biodiversitylibrary.org/page/30313791	season	July-October
Cynipidae	y	Andricus	weldi	asexual	Quercus	alba	closely pressed together and out of shape	https://www.biodiversitylibrary.org/page/30313791	shape	amorphous
Cynipidae	y	Andricus	weldi	asexual	Quercus	alba	individual gall is rounded or tuberculated on the summit, flattened at the sides and pointed at the place of attachment	https://www.biodiversitylibrary.org/page/30313791	shape	elongated
Cynipidae	y	Andricus	weldi	asexual	Quercus	alba	galls become detached, drop to the ground	https://www.biodiversitylibrary.org/page/30313791	shedability	deciduous
Cynipidae	y	Andricus	weldi	asexual	Quercus	alba	rounded ball-like cluster	https://www.biodiversitylibrary.org/page/30313791	spatial pattern	clustered
Cynipidae		Holocynips	badia	asexual	Quercus	alba	hard woody cell 7 by 5 mm., with a wall one-half millimeter thick	https://www.biodiversitylibrary.org/page/7562962	diameter	7 mm
Cynipidae		Holocynips	badia	asexual	Quercus	alba	outer spongy layer disintegrates with age	https://www.biodiversitylibrary.org/page/7562962	internal quality	spongy
Cynipidae		Holocynips	badia	asexual	Quercus	alba	irregularly ridged exteriorly	https://www.biodiversitylibrary.org/page/7562962	texture	rugose
Cynipidae		Holocynips	badia	asexual	Quercus	alba	when broken off showing an impressed scar with radiating ridges	https://www.biodiversitylibrary.org/page/7562962
Cynipidae		Neuroterus	bassettii	sexual	Quercus	alba	thin walled	https://www.biodiversitylibrary.org/page/7490919	internal quality
Cynipidae		Sphaeroteras	carolina	asexual	Quercus	alba	hard cellular	https://www.biodiversitylibrary.org/page/7475065	internal quality	solid
Cynipidae		Sphaeroteras	carolina	sexual	Quercus	alba	becoming darker as they mature	https://doi.org/10.11646/zootaxa.5145.1	color brightness
Cynipidae		Sphaeroteras	carolina	sexual	Quercus	alba	tip bent to one side	https://doi.org/10.11646/zootaxa.5145.1	shape
Cynipidae		Andricus	chinquapin	sexual	Quercus	alba	stalk twice as long as the head	https://www.biodiversitylibrary.org/page/54772957	attachment quality	pedicellate
Cynipidae		Andricus	chinquapin	sexual	Quercus	alba	walls of the little pod at their summit are exceedingly thin	https://www.biodiversitylibrary.org/page/54772957	internal quality
Cynipidae		Neuroterus	clarkeae	sexual	Quercus	alba	thin-walled	https://www.biodiversitylibrary.org/page/53512378	internal quality
Cynipidae		Feron	comata	sexual	Quercus	alba	thin walled	https://www.biodiversitylibrary.org/page/15672474	internal quality
Cynipidae		Andricus	dimorphus	asexual	Quercus	alba	rounded on top and but slightly pressed out of shape, except basally	https://www.biodiversitylibrary.org/page/5350664	shape
Cynipidae		Andricus	dimorphus	asexual	Quercus	alba	rounded masses from a few to about thirty in each cluster	https://www.biodiversitylibrary.org/page/5350664	spatial pattern	clustered
Cynipidae		Callirhytis	elliptica	asexual	Quercus	alba	thin-walled when mature	https://www.biodiversitylibrary.org/page/7562936	internal quality
Cynipidae		Acraspis	erinacei	asexual	Quercus	alba	contains several chambers varying from two to eight in number	https://www.biodiversitylibrary.org/item/42040#page/13/mode/1up	cavity amount	2–8
Cynipidae		Acraspis	erinacei	asexual	Quercus	alba	lateral cavities, situated at the side and base of the growth	https://www.biodiversitylibrary.org/item/42040#page/13/mode/1up	cavity location
Cynipidae		Acraspis	erinacei	asexual	Quercus	alba	central cavities, which measure 2 mm x 3 mm and are located in the central portion of the growth	https://www.biodiversitylibrary.org/item/42040#page/13/mode/1up	cavity size
Cynipidae		Acraspis	erinacei	asexual	Quercus	alba	When young it is yellowish green	https://www.biodiversitylibrary.org/item/42040#page/13/mode/1up	color	yellow green
Cynipidae		Acraspis	erinacei	asexual	Quercus	alba	first appears late in June	https://www.biodiversitylibrary.org/item/42040#page/13/mode/1up	season	June
Cynipidae		Acraspis	erinacei	sexual	Quercus	alba	These [galls] are red, being similar in color to the young leaf and flower	https://www.biodiversitylibrary.org/item/42040#page/13/mode/1up	color	red
Cynipidae		Acraspis	erinacei	sexual	Quercus	alba	a slight swelling	https://www.biodiversitylibrary.org/item/42040#page/13/mode/1up	internal quality	swollen
Cynipidae		Neuroterus	escharensis	asexual	Quercus	alba	tip protruding so slightly as to be scarcely noticed until the adult within begins to cut out a hole by which to emerge	https://www.biodiversitylibrary.org/page/7610579	conspicuousness	inconspicuous
Cynipidae		Callirhytis	exigua	sexual	Quercus	alba	apex is bluntly pointed	https://www.biodiversitylibrary.org/page/7522404	shape
Cynipidae	y	Callirhytis	gemmiformis	asexual	Quercus	alba	containing no separate larval chamber	https://www.biodiversitylibrary.org/page/28154038	internal quality
Cynipidae		Callirhytis	gemmiformis	asexual	Quercus	alba	thin-walled when mature	https://www.biodiversitylibrary.org/page/28154038	internal quality
Cynipidae		Callirhytis	gemmiformis	asexual	Quercus	alba	When young it is more solid	https://www.biodiversitylibrary.org/page/28154038	internal quality	solid
Cynipidae		Callirhytis	gemmiformis	asexual	Quercus	alba	Bud-shaped	https://www.biodiversitylibrary.org/page/28154038	shape	strobilus-like
Cynipidae		Callirhytis	gemmiformis	asexual	Quercus	alba	elongate	https://www.biodiversitylibrary.org/page/28154038	shape
Cynipidae		Callirhytis	glandulus	asexual	Quercus	alba	whitish-green	https://www.biodiversitylibrary.org/page/26378282	color	light green
Cynipidae		Callirhytis	glandulus	asexual	Quercus	alba	color yellowish, often with a roseate tint	https://www.biodiversitylibrary.org/page/26378282	color pattern	mottled
Cynipidae		Callirhytis	glandulus	asexual	Quercus	alba	crown flattened or slightly concave	https://www.biodiversitylibrary.org/page/26378282	shape
Cynipidae		Callirhytis	glandulus	asexual	Quercus	alba	sides sometimes parallel	https://www.biodiversitylibrary.org/page/26378282	shape
Cynipidae		Callirhytis	glandulus	asexual	Quercus	alba	cup scale either hiding the gall or exposing a large part of it	https://www.biodiversitylibrary.org/page/26378282
Cynipidae		Loxaulus	illinoisensis	asexual	Quercus	alba	Cells in the thickened bark	https://www.biodiversitylibrary.org/page/7562942	location	cambium
Cynipidae		Andricus	indistinctus	asexual	Quercus	alba	diameter of fresh galls is about three-sixteenths	https://www.biodiversitylibrary.org/page/7490911	diameter	4.7625 mm
Cynipidae	y	Andricus	indistinctus	asexual	Quercus	alba	no true larval cell	https://www.biodiversitylibrary.org/page/7490911	larval chamber
Cynipidae		Andricus	indistinctus	asexual	Quercus	alba	Smooth when fresh	https://www.biodiversitylibrary.org/page/7490911	texture	smooth
Cynipidae		Andricus	mamillaformis	asexual	Quercus	alba	truncate at base when detached without circlet of white hairs	https://www.biodiversitylibrary.org/page/7610814	surface feature shape
Cynipidae		Philonix	nigra	asexual	Quercus	alba	Internally these galls have a fragile central cell	https://www.biodiversitylibrary.org/page/11488949	internal quality	monothalamous
Cynipidae		Acraspis	pezomachoides	asexual	Quercus	alba	walls thick, flexible when moist, very hard when dry	https://www.biodiversitylibrary.org/page/53516882#page/374/mode/1up	flexibility	flexible	Only extracted phenotypes relevant to pezomachoides, which Kinsey treated as conspecific with ther Acraspis
Cynipidae		Acraspis	pezomachoides	asexual	Quercus	alba	walls thick, flexible when moist, very hard when dry	https://www.biodiversitylibrary.org/page/53516882#page/374/mode/1up	flexibility	inflexible	Only extracted phenotypes relevant to pezomachoides, which Kinsey treated as conspecific with ther Acraspis
Cynipidae		Acraspis	pezomachoides	asexual	Quercus	alba	with 2 cells	https://www.biodiversitylibrary.org/page/53516882#page/374/mode/1up	larval chamber amount	2	Only extracted phenotypes relevant to pezomachoides, which Kinsey treated as conspecific with ther Acraspis
Cynipidae		Acraspis	pezomachoides	asexual	Quercus	alba	Small to moderately large	https://www.biodiversitylibrary.org/page/53516882#page/374/mode/1up	size		Only extracted phenotypes relevant to pezomachoides, which Kinsey treated as conspecific with ther Acraspis
Cynipidae		Andricus	pisiformis	asexual	Quercus	alba	hard and woody when old and dry	https://www.biodiversitylibrary.org/page/26384434	internal quality	solid
Cynipidae		Phylloteras	poculum	sexual	Quercus	alba	Adults emerge through holes chewed in the distal half of galls	https://doi.org/10.11646/zootaxa.5145.1	emergence hole location
Cynipidae		Phylloteras	poculum	sexual	Quercus	alba	thin-walled	https://doi.org/10.11646/zootaxa.5145.1	internal quality
Cynipidae		Phylloteras	poculum	sexual	Quercus	alba	seed-like	https://doi.org/10.11646/zootaxa.5145.1	shape	subelliptical
Cynipidae		Phylloteras	poculum	sexual	Quercus	alba	sometimes these hairs are more abundant as a distal tuft	https://doi.org/10.11646/zootaxa.5145.1	spatial pattern
Cynipidae		Trigonaspis	polita	asexual	Quercus	alba	near the summit of young and thrifty shoots	https://www.biodiversitylibrary.org/page/3043682	location	branch
Cecidomyiidae		Lasioptera	querciperda		Quercus	alba	irregular	https://www.biodiversitylibrary.org/page/30518219	shape	amorphous
Cynipidae		Neuroterus	quercusbatatus	asexual	Quercus	alba	irregular shape	https://www.biodiversitylibrary.org/page/16213240	shape	amorphous
Cynipidae		Neuroterus	quercusbatatus	sexual	Quercus	alba	surface that is covered by normal bark, twisted	https://www.biodiversitylibrary.org/page/16213240	texture
Cynipidae	y	Druon	quercusflocci	asexual	Quercus	alba	containing 2–10 seed-like larval chambers	https://doi.org/10.11646/zootaxa.5132.1.1	internal quality	polythalamous
Cynipidae		Andricus	quercusfrondosus	asexual	Quercus	alba	cell containing the larva about one-eighth of an inch long	https://www.biodiversitylibrary.org/page/3745795	larval chamber
Cynipidae		Andricus	quercusfrondosus	asexual	Quercus	alba	cell containing the larva oval	https://www.biodiversitylibrary.org/page/3745795	larval chamber
Cynipidae		Andricus	quercusfrondosus	asexual	Quercus	alba	cell containing the larva shining	https://www.biodiversitylibrary.org/page/3745795	larval chamber
Cynipidae		Andricus	quercusfrondosus	asexual	Quercus	alba	cell containing the larva smooth	https://www.biodiversitylibrary.org/page/3745795	larval chamber
Cynipidae		Andricus	quercusfrondosus	asexual	Quercus	alba	cone-like	https://www.biodiversitylibrary.org/page/3745795	shape	conical
Cynipidae		Callirhytis	quercusfutilis	asexual	Quercus	alba	subterranean galls	https://www.biodiversitylibrary.org/page/52079412	location	root
Cynipidae		Callirhytis	quercusfutilis	sexual	Quercus	alba	projecting only slightly on the upper surfaces, projecting in about half a hemisphere on the lower surfaces	https://www.biodiversitylibrary.org/page/52079414	location
Cynipidae		Disholcaspis	quercusglobulus	asexual	Quercus	alba	pale greenish color shaded into bright red upon the side which is most exposed to the light	https://www.biodiversitylibrary.org/page/54772994	color	light green, red
Cynipidae		Neuroterus	quercusirregularis	sexual	Quercus	alba	Sometimes several of them are packed closely together and separated only by furrows	https://www.biodiversitylibrary.org/page/3328828	spatial pattern	confluent
Cynipidae		Loxaulus	quercusmammula	sexual	Quercus	alba	galls formed around the lateral buds are from one-half to three- fourths of an inch in diameter	https://www.biodiversitylibrary.org/page/3043659	diameter	12.7-19.05 mm
Cynipidae		Loxaulus	quercusmammula	sexual	Quercus	alba	affect both the lateral and terminal branches	https://www.biodiversitylibrary.org/page/3043659	location	branch
Cynipidae		Loxaulus	quercusmammula	sexual	Quercus	alba	larval cells are imbedded in woody tissue from which it is almost impossible to detach them	https://www.biodiversitylibrary.org/page/3043659	shedability	non-deciduous
Cynipidae		Loxaulus	quercusmammula	sexual	Quercus	alba	large size when compared with the branch which always grows out of their summit	https://www.biodiversitylibrary.org/page/3043659	size
Cynipidae		Andricus	quercusstrobilanus	asexual	Quercus	alba	20 to 25 or more of wedge-shaped bodies	https://www.biodiversitylibrary.org/page/3328795	gall amount	20-25
Cynipidae		Andricus	quercusstrobilanus	asexual	Quercus	alba	look somewhat like the cones of some kinds of pine	https://www.biodiversitylibrary.org/page/3328795	shape	strobilus-like
Cynipidae		Andricus	quercusutriculus	sexual	Quercus	alba	Thin-walled	https://www.biodiversitylibrary.org/page/3043661	internal quality
Cynipidae	y	Andricus	quercusutriculus	sexual	Quercus	alba	contains no larval cell	https://www.biodiversitylibrary.org/page/3043661	larval chamber amount	0
Cynipidae		Andricus	quercusutriculus	sexual	Quercus	alba	Sometimes found on the end of a vein in a partially developed leaf	https://www.biodiversitylibrary.org/page/3043661	location	leaf vein
Cynipidae		Neuroterus	quercusverrucarum	asexual	Quercus	alba	the wooly pubescence of these excrescences is ..., ... earlier in the season, ... snow-white	https://www.biodiversitylibrary.org/page/3328748	color	white
Cynipidae		Neuroterus	quercusverrucarum	asexual	Quercus	alba	when the leaf is dead, the wooly pubescence of these excrescences is pale ferruginous	https://www.biodiversitylibrary.org/page/3328748	color
Cynipidae		Neuroterus	quercusverrucarum	asexual	Quercus	alba	wart-like excrescences	https://www.biodiversitylibrary.org/page/3328748	shape	tholiform
Cynipidae		Callirhytis	seminator	sexual	Quercus	alba	contains numerous little seed-like bodies	https://www.biodiversitylibrary.org/page/5229095	internal quality	polythalamous
Cynipidae		Callirhytis	seminator	sexual	Quercus	alba	seeming seeds have a thin and tough hull	https://www.biodiversitylibrary.org/page/5229095	larval chamber
Cynipidae		Callirhytis	seminator	sexual	Quercus	alba	like brittle sponge in texture	https://www.biodiversitylibrary.org/page/5229095	physical quality	inflexible
Cynipidae		Phylloteras	sigma	asexual	Quercus	alba	to 4 mm. long	https://www.biodiversitylibrary.org/page/62524681	length	4 mm
Cynipidae		Phylloteras	sigma	asexual	Quercus	alba	flattened	https://www.biodiversitylibrary.org/page/62524681	shape	flattened
Cynipidae		Disholcaspis	spongiosa	asexual	Quercus	alba	Closely compressed	http://hdl.handle.net/2246/664	spatial pattern	clustered	annotations from Bassett's Cynips quercusficula, jr. syn. of D. spongiosa
Cynipidae		Neuroterus	tantulus	asexual	Quercus	alba	attached by a broad base	https://www.biodiversitylibrary.org/page/15672470	attachment quality	sessile
Cynipidae		Neuroterus	tantulus	asexual	Quercus	alba	elevation in center of the concave free surface	https://www.biodiversitylibrary.org/page/15672470	surface feature shape
Cynipidae		Disholcaspis	terrestris	asexual	Quercus	alba	When fresh finely mottled with red	https://www.biodiversitylibrary.org/page/7563095	color pattern	mottled
Cynipidae		Disholcaspis	terrestris	asexual	Quercus	alba	center of spongy brown tissue	https://www.biodiversitylibrary.org/page/7563095	internal quality	spongy
Cynipidae		Disholcaspis	terrestris	asexual	Quercus	alba	Inside is a distinct thin- walled central cell	https://www.biodiversitylibrary.org/page/7563095	internal quality	monothalamous
Cynipidae		Neuroterus	umbilicatus	asexual	Quercus	alba	flattened	https://www.biodiversitylibrary.org/page/53512339	shape	flattened
Cynipidae		Neuroterus	vesicula	sexual	Quercus	alba	reddish brown	https://www.biodiversitylibrary.org/page/3043680	color	reddish brown
Cynipidae		Neuroterus	vesicula	sexual	Quercus	alba	surrounded at the base by the bud-scales	https://www.biodiversitylibrary.org/page/3043680	location	bud
Cynipidae		Neuroterus	vesicula	sexual	Quercus	alba	walls of the gall are thin	https://www.biodiversitylibrary.org/page/3043680	physical quality
Cynipidae		Andricus	weldi	asexual	Quercus	alba	[after dropping] gall gradually changes its shape and becomes subtriangular or polyhedral	https://www.biodiversitylibrary.org/page/30313791	shape	subtriangular
Cynipidae		Andricus	weldi	asexual	Quercus	alba	[after dropping] outer shell becomes thin, soft, darker in color, and the inner part is eaten away until only a hard and woody shell remains	https://www.biodiversitylibrary.org/page/30313791
